# Supplementary material for: Multi-Omics Integration Reveals a Competitive Endogenous RNAs Network for the Identification of Progression Biomarkers and the Stratification of Patients Diagnosed With Nephroblastoma
Source: Front Oncol. 2020 Apr 7;10:444. doi: 10.3389/fonc.2020.00444 (PMC7154083; doi:10.3389/fonc.2020.00444)
Supplement: Figure S1 — Analysis pipeline of the research. [file Data_Sheet_1.zip]

Archive with 8 entries (8 files):
- Table S7 intergrated_ceRNA.xlsx
- supplementary figures.docx
- Table S1 DEG_RNA.xlsx
- Table S2 DEG_miRNA.xlsx
- Table S3 candidate_node2.csv
- Table S4 enrichment_result.csv
- Table S5 selected target of miRNA.csv
- Table S6 nodes and edges of the ceRNA network.csv
