# Supplementary material for: Multi-Omics Integration Reveals a Competitive Endogenous RNAs Network for the Identification of Progression Biomarkers and the Stratification of Patients Diagnosed With Nephroblastoma
Source: Front Oncol. 2020 Apr 7;10:444. doi: 10.3389/fonc.2020.00444 (PMC7154083; doi:10.3389/fonc.2020.00444)
Supplement: Figure S1 — Analysis pipeline of the research. [file Data_Sheet_1.zip › Table S7 intergrated_ceRNA.xlsx]

## Sheet: net
mirna	target
hsa-mir-18a	NIPAL3
hsa-let-7i	DEPDC1
hsa-mir-338	DEPDC1
hsa-mir-140	SNRNP40
hsa-let-7a	LBR
hsa-let-7g	LBR
hsa-let-7d	LBR
hsa-let-7f	LBR
hsa-mir-17	lncRNA-RP5-1086K13.1
hsa-mir-181a	CDK1
hsa-mir-18a	TRIM8
hsa-mir-93	TRIM8
hsa-mir-93	SIRT3
hsa-mir-17	SIRT3
hsa-mir-18a	PACS1
hsa-mir-19b	PACS1
hsa-mir-19a	BACE1
hsa-mir-19a	lncRNA-CTC-497E21.3
hsa-mir-18a	RAB5B
hsa-mir-218	TAOK3
hsa-mir-93	TAOK3
hsa-mir-17	P2RX4
hsa-mir-93	P2RX4
hsa-mir-218	RDH5
hsa-mir-17	POU6F1
hsa-mir-17	MCF2L
hsa-mir-17	RBL2
hsa-mir-18a	RBL2
hsa-mir-17	KIAA0513
hsa-mir-18a	KIAA0513
hsa-mir-18a	ZDHHC1
hsa-mir-17	ZDHHC1
hsa-mir-19a	TK2
hsa-mir-19a	EPN2
hsa-mir-17	TNRC6C
hsa-mir-93	NFE2L1
hsa-mir-17	NFE2L1
hsa-mir-218	NFE2L1
hsa-mir-17	BECN1
hsa-mir-218	NSRP1
hsa-mir-18a	CALCOCO2
hsa-mir-93	CALCOCO2
hsa-mir-17	FAM134C
hsa-mir-18a	FAM134C
hsa-let-7i	MSI2
hsa-let-7b	MSI2
hsa-mir-19a	MSI2
hsa-mir-193a	MSI2
hsa-let-7g	MSI2
hsa-mir-18a	COG1
hsa-mir-17	TMUB2
hsa-mir-93	TMUB2
hsa-mir-17	PITPNA
hsa-mir-18a	ZBTB4
hsa-mir-93	ZBTB4
hsa-mir-17	ZBTB4
hsa-mir-19a	TOM1L2
hsa-mir-33a	CASKIN2
hsa-mir-19a	NBR1
hsa-mir-17	MAP3K3
hsa-mir-93	MAP3K3
hsa-mir-18a	PLEKHM1
hsa-mir-93	PLEKHM1
hsa-mir-17	lncRNA-BAIAP2-AS1
hsa-mir-17.1	lncRNA-BAIAP2-AS1
hsa-mir-93	lncRNA-BAIAP2-AS1
hsa-mir-18a	lncRNA-BAIAP2-AS1
hsa-mir-93.1	lncRNA-BAIAP2-AS1
hsa-let-7i	lncRNA-BAIAP2-AS1
hsa-mir-218	lncRNA-RP11-147L13.8
hsa-mir-19a	MBD2
hsa-mir-33a	MBD2
hsa-mir-93	MBD2
hsa-mir-18a	HMG20B
hsa-mir-93	ZNF446
hsa-mir-93	GNA11
hsa-mir-17	GNA11
hsa-mir-17	CIRBP
hsa-mir-93	TBC1D17
hsa-mir-218	NAPA
hsa-mir-93	CARD8
hsa-mir-93	STK11
hsa-mir-19a	SLC27A1
hsa-mir-18a	NR1H2
hsa-mir-17	NFIC
hsa-mir-93	NFIC
hsa-mir-218	SH3GL1
hsa-mir-93	ZBTB7A
hsa-mir-93	RAB11B
hsa-mir-18a	lncRNA-LINC00663
hsa-mir-19a	CASP8
hsa-let-7b	MTHFD2
hsa-let-7b	MOB4
hsa-mir-93	UXS1
hsa-mir-17	UXS1
hsa-mir-18a	TMEM127
hsa-mir-17	FAM134A
hsa-mir-93	FAM134A
hsa-mir-18a	CTDSP1
hsa-let-7i	RBM43
hsa-mir-18a	SLC23A2
hsa-mir-19a	RBCK1
hsa-mir-18a	APP
hsa-mir-93	SEC62
hsa-mir-33a	SEC62
hsa-mir-218	ZBTB20
hsa-mir-93	ZBTB20
hsa-mir-18a	ZBTB20
hsa-mir-19a	RAPGEF2
hsa-let-7i	RAPGEF2
hsa-mir-33a	SPRY1
hsa-mir-18a	IRF2
hsa-mir-218	IRF2
hsa-mir-93	IRF2
hsa-let-7b	ELOVL5
hsa-mir-181a	ELOVL5
hsa-mir-17	RPS6KA2
hsa-let-7i	AMD1
hsa-let-7b	AMD1
hsa-let-7b	FAM49B
hsa-mir-18a	MECP2
hsa-mir-33a	COL4A5
hsa-mir-328	lncRNA-RP11-576D8.4
hsa-mir-338	lncRNA-RP11-576D8.4
hsa-mir-125a	lncRNA-RP11-576D8.4
hsa-mir-93	lncRNA-RP5-1086K13.1
hsa-mir-328	lncRNA-RP5-1086K13.1
hsa-mir-218	lncRNA-RP11-890B15.3
hsa-mir-193a	lncRNA-RP11-890B15.3
hsa-mir-18a	lncRNA-RP11-890B15.3
hsa-let-7d	lncRNA-RP11-890B15.3
hsa-mir-653	lncRNA-LINC00407
hsa-mir-338	lncRNA-LINC00407
hsa-let-7a	lncRNA-RP11-424M24.5
hsa-let-7d	lncRNA-RP11-424M24.5
hsa-let-7f	lncRNA-RP11-424M24.5
hsa-let-7g	lncRNA-RP11-424M24.5
hsa-let-7i	lncRNA-RP11-424M24.5
hsa-mir-125a	lncRNA-RP11-424M24.5
hsa-let-7b	lncRNA-RP11-424M24.5
hsa-mir-19a	lncRNA-RP11-424M24.5
hsa-mir-125a	lncRNA-BAIAP2-AS1
hsa-mir-140	lncRNA-BAIAP2-AS1
hsa-mir-125a	lncRNA-RP11-285E9.6
hsa-mir-17	lncRNA-RP11-285E9.6
hsa-mir-18a	lncRNA-RP11-285E9.6
hsa-mir-93	lncRNA-RP11-285E9.6
hsa-mir-193a	lncRNA-RP11-285E9.6
hsa-mir-125a	lncRNA-RP11-686D22.5
hsa-mir-33a	lncRNA-RP11-686D22.5
hsa-mir-17	lncRNA-ZNF667-AS1
hsa-let-7a	lncRNA-ZNF667-AS1
hsa-let-7b	lncRNA-ZNF667-AS1
hsa-let-7d	lncRNA-ZNF667-AS1
hsa-let-7f	lncRNA-ZNF667-AS1
hsa-let-7g	lncRNA-ZNF667-AS1
hsa-let-7i	lncRNA-ZNF667-AS1
hsa-mir-193a	lncRNA-ZNF667-AS1
hsa-mir-93	lncRNA-ZNF667-AS1
hsa-mir-18a	lncRNA-ZNF667-AS1
hsa-mir-140	lncRNA-AC007383.3
hsa-mir-18a	lncRNA-C20orf203
hsa-mir-93	lncRNA-C20orf203
hsa-mir-17	lncRNA-C20orf203
hsa-mir-33a	lncRNA-C20orf203
hsa-mir-93	lncRNA-RP11-689P11.2
hsa-mir-17	lncRNA-RP11-689P11.2
hsa-mir-328	lncRNA-RP11-689P11.2
hsa-mir-125a	lncRNA-RP11-689P11.2
hsa-mir-653	lncRNA-RP11-689P11.2
hsa-mir-17	lncRNA-LINC00087
hsa-mir-93	lncRNA-LINC00087
hsa-mir-328	DRG2
hsa-mir-338	DRG2
hsa-mir-338	PPP1R9B
hsa-mir-125a	PPP1R9B
hsa-mir-328	EBF4
hsa-mir-125a	EBF4
hsa-mir-328	SCN2B
hsa-mir-93	SCN2B
hsa-mir-17	SCN2B
hsa-mir-93	POU6F1
hsa-mir-93	MCF2L
hsa-mir-328	TAOK2
hsa-mir-93	TAOK2
hsa-mir-17	TAOK2
hsa-mir-328	GOSR1
hsa-mir-93	GOSR1
hsa-mir-17	GOSR1
hsa-mir-328	TMUB2
hsa-mir-93	KPNA2
hsa-mir-17	KPNA2
hsa-mir-93	ZNF671
hsa-mir-17	ZNF671
hsa-mir-17	ZNF446
hsa-mir-17	TBC1D17
hsa-mir-17	STK11
hsa-mir-93	SAFB2
hsa-mir-17	SAFB2
hsa-mir-17	RAB11B
hsa-mir-328	CASP8
hsa-mir-93	CASP8
hsa-mir-17	CASP8
hsa-mir-93	TCF7L1
hsa-mir-17	TCF7L1
hsa-mir-93	GMDS
hsa-mir-17	GMDS
hsa-mir-218	SLC23A2
hsa-mir-193a	SLC23A2
hsa-let-7d	SLC23A2
hsa-mir-653	NUCB2
hsa-mir-338	NUCB2
hsa-let-7a	NCDN
hsa-let-7d	NCDN
hsa-let-7f	NCDN
hsa-let-7g	NCDN
hsa-let-7i	NCDN
hsa-mir-125a	NCDN
hsa-let-7a	UBE2T
hsa-let-7b	UBE2T
hsa-let-7d	UBE2T
hsa-let-7f	UBE2T
hsa-let-7g	UBE2T
hsa-let-7i	UBE2T
hsa-let-7b	LBR
hsa-let-7i	LBR
hsa-mir-19a	LBR
hsa-let-7a	CEP164
hsa-let-7b	CEP164
hsa-let-7d	CEP164
hsa-let-7f	CEP164
hsa-let-7g	CEP164
hsa-let-7i	CEP164
hsa-let-7a	OGFOD2
hsa-let-7b	OGFOD2
hsa-let-7d	OGFOD2
hsa-let-7f	OGFOD2
hsa-let-7g	OGFOD2
hsa-let-7i	OGFOD2
hsa-let-7a	DUSP6
hsa-let-7b	DUSP6
hsa-let-7d	DUSP6
hsa-let-7f	DUSP6
hsa-let-7g	DUSP6
hsa-let-7i	DUSP6
hsa-mir-125a	DUSP6
hsa-mir-19a	DUSP6
hsa-let-7a	SUOX
hsa-let-7b	SUOX
hsa-let-7d	SUOX
hsa-let-7f	SUOX
hsa-let-7g	SUOX
hsa-let-7i	SUOX
hsa-let-7a	GAS7
hsa-let-7b	GAS7
hsa-let-7d	GAS7
hsa-let-7f	GAS7
hsa-let-7g	GAS7
hsa-let-7i	GAS7
hsa-let-7a	CYB561
hsa-let-7d	CYB561
hsa-let-7f	CYB561
hsa-let-7g	CYB561
hsa-let-7a	MSI2
hsa-let-7d	MSI2
hsa-let-7f	MSI2
hsa-let-7a	COG1
hsa-let-7b	COG1
hsa-let-7d	COG1
hsa-let-7f	COG1
hsa-let-7g	COG1
hsa-let-7i	COG1
hsa-let-7a	NKIRAS2
hsa-let-7b	NKIRAS2
hsa-let-7d	NKIRAS2
hsa-let-7f	NKIRAS2
hsa-let-7g	NKIRAS2
hsa-let-7i	NKIRAS2
hsa-mir-125a	NKIRAS2
hsa-let-7a	SGSH
hsa-let-7b	SGSH
hsa-let-7d	SGSH
hsa-let-7f	SGSH
hsa-let-7g	SGSH
hsa-let-7i	SGSH
hsa-mir-125a	SGSH
hsa-let-7a	MBD2
hsa-let-7b	MBD2
hsa-let-7d	MBD2
hsa-let-7f	MBD2
hsa-let-7g	MBD2
hsa-let-7i	MBD2
hsa-mir-125a	MBD2
hsa-let-7a	MZF1
hsa-let-7b	MZF1
hsa-let-7d	MZF1
hsa-let-7f	MZF1
hsa-let-7g	MZF1
hsa-let-7i	MZF1
hsa-let-7a	ZNF587
hsa-let-7d	ZNF587
hsa-let-7f	ZNF587
hsa-let-7g	ZNF587
hsa-let-7a	RTKN
hsa-let-7b	RTKN
hsa-let-7d	RTKN
hsa-let-7f	RTKN
hsa-let-7g	RTKN
hsa-let-7i	RTKN
hsa-let-7a	RBM43
hsa-let-7b	RBM43
hsa-let-7d	RBM43
hsa-let-7f	RBM43
hsa-let-7g	RBM43
hsa-let-7a	MAPK11
hsa-let-7b	MAPK11
hsa-let-7d	MAPK11
hsa-let-7f	MAPK11
hsa-let-7g	MAPK11
hsa-let-7i	MAPK11
hsa-let-7a	SRGAP3
hsa-let-7b	SRGAP3
hsa-let-7d	SRGAP3
hsa-let-7f	SRGAP3
hsa-let-7g	SRGAP3
hsa-let-7i	SRGAP3
hsa-mir-19a	SRGAP3
hsa-let-7a	RPS6KA2
hsa-let-7b	RPS6KA2
hsa-let-7d	RPS6KA2
hsa-let-7g	RPS6KA2
hsa-let-7i	RPS6KA2
hsa-mir-19a	RPS6KA2
hsa-let-7a	TRIM26
hsa-let-7d	TRIM26
hsa-let-7f	TRIM26
hsa-let-7g	TRIM26
hsa-let-7i	TRIM26
hsa-let-7a	FAM49B
hsa-let-7d	FAM49B
hsa-let-7f	FAM49B
hsa-let-7g	FAM49B
hsa-let-7i	FAM49B
hsa-mir-19a	FAM49B
hsa-mir-17	GPN3
hsa-mir-125a	GPN3
hsa-mir-93	GPN3
hsa-mir-18a	GPN3
hsa-mir-140	RBL2
hsa-mir-93	RBL2
hsa-mir-125a	MON1B
hsa-mir-193a	MON1B
hsa-mir-93	MON1B
hsa-mir-93	KIAA0513
hsa-mir-93	ZDHHC1
hsa-mir-125a	RAPGEFL1
hsa-mir-17	RAPGEFL1
hsa-mir-18a	RAPGEFL1
hsa-mir-93	RAPGEFL1
hsa-mir-125a	CYTH1
hsa-mir-193a	CYTH1
hsa-mir-93	CYTH1
hsa-mir-125a	ORMDL3
hsa-mir-17	ORMDL3
hsa-mir-18a	ORMDL3
hsa-mir-93	ORMDL3
hsa-mir-17	MYO1D
hsa-mir-193a	MYO1D
hsa-mir-93	MYO1D
hsa-mir-17	PLEKHM1
hsa-mir-18a	GNA11
hsa-mir-125a	ARHGEF18
hsa-mir-17	ARHGEF18
hsa-mir-93	ARHGEF18
hsa-mir-125a	WIPF2
hsa-mir-33a	WIPF2
hsa-mir-17	APP
hsa-let-7a	APP
hsa-let-7b	APP
hsa-let-7d	APP
hsa-let-7f	APP
hsa-let-7g	APP
hsa-let-7i	APP
hsa-mir-193a	APP
hsa-mir-93	APP
hsa-mir-140	ABLIM1
hsa-mir-140	CAPN1
hsa-mir-140	MOB3A
hsa-mir-33a	PLEKHM1
hsa-mir-125a	SCN2B
hsa-mir-93	MAP3K11
hsa-mir-125a	MAP3K11
hsa-mir-17	MAP3K11
hsa-mir-653	LGALS3BP
hsa-mir-125a	LGALS3BP
hsa-mir-93	WIPF2
hsa-mir-17	WIPF2
hsa-mir-93	CIRBP
hsa-mir-125a	CIRBP
hsa-mir-125a	ZBTB7A
hsa-mir-17	ZBTB7A
hsa-mir-125a	FAM134A
hsa-mir-653	CDK9
hsa-mir-125a	CDK9
hsa-mir-93	BECN1
hsa-mir-17	GOLGA2
hsa-mir-93	GOLGA2

## Sheet: attribut
node	att
hsa-mir-18a	miRNA
hsa-let-7i	miRNA
hsa-mir-338	miRNA
hsa-mir-140	miRNA
hsa-let-7a	miRNA
hsa-let-7g	miRNA
hsa-let-7d	miRNA
hsa-let-7f	miRNA
hsa-mir-17	miRNA
hsa-mir-181a	miRNA
hsa-mir-93	miRNA
hsa-mir-19b	miRNA
hsa-mir-19a	miRNA
hsa-mir-218	miRNA
hsa-let-7b	miRNA
hsa-mir-193a	miRNA
hsa-mir-33a	miRNA
hsa-mir-17.1	miRNA
hsa-mir-93.1	miRNA
hsa-mir-328	miRNA
hsa-mir-125a	miRNA
hsa-mir-653	miRNA
lncRNA-RP5-1086K13.1	lncRNA
lncRNA-CTC-497E21.3	lncRNA
lncRNA-BAIAP2-AS1	lncRNA
lncRNA-RP11-147L13.8	lncRNA
lncRNA-LINC00663	lncRNA
lncRNA-RP11-576D8.4	lncRNA
lncRNA-RP11-890B15.3	lncRNA
lncRNA-LINC00407	lncRNA
lncRNA-RP11-424M24.5	lncRNA
lncRNA-RP11-285E9.6	lncRNA
lncRNA-RP11-686D22.5	lncRNA
lncRNA-ZNF667-AS1	lncRNA
lncRNA-AC007383.3	lncRNA
lncRNA-C20orf203	lncRNA
lncRNA-RP11-689P11.2	lncRNA
lncRNA-LINC00087	lncRNA
NIPAL3	mRNA
DEPDC1	mRNA
SNRNP40	mRNA
LBR	mRNA
CDK1	mRNA
TRIM8	mRNA
SIRT3	mRNA
PACS1	mRNA
BACE1	mRNA
RAB5B	mRNA
TAOK3	mRNA
P2RX4	mRNA
RDH5	mRNA
POU6F1	mRNA
MCF2L	mRNA
RBL2	mRNA
KIAA0513	mRNA
ZDHHC1	mRNA
TK2	mRNA
EPN2	mRNA
TNRC6C	mRNA
NFE2L1	mRNA
BECN1	mRNA
NSRP1	mRNA
CALCOCO2	mRNA
FAM134C	mRNA
MSI2	mRNA
COG1	mRNA
TMUB2	mRNA
PITPNA	mRNA
ZBTB4	mRNA
TOM1L2	mRNA
CASKIN2	mRNA
NBR1	mRNA
MAP3K3	mRNA
PLEKHM1	mRNA
MBD2	mRNA
HMG20B	mRNA
ZNF446	mRNA
GNA11	mRNA
CIRBP	mRNA
TBC1D17	mRNA
NAPA	mRNA
CARD8	mRNA
STK11	mRNA
SLC27A1	mRNA
NR1H2	mRNA
NFIC	mRNA
SH3GL1	mRNA
ZBTB7A	mRNA
RAB11B	mRNA
CASP8	mRNA
MTHFD2	mRNA
MOB4	mRNA
UXS1	mRNA
TMEM127	mRNA
FAM134A	mRNA
CTDSP1	mRNA
RBM43	mRNA
SLC23A2	mRNA
RBCK1	mRNA
APP	mRNA
SEC62	mRNA
ZBTB20	mRNA
RAPGEF2	mRNA
SPRY1	mRNA
IRF2	mRNA
ELOVL5	mRNA
RPS6KA2	mRNA
AMD1	mRNA
FAM49B	mRNA
MECP2	mRNA
COL4A5	mRNA
DRG2	mRNA
PPP1R9B	mRNA
EBF4	mRNA
SCN2B	mRNA
TAOK2	mRNA
GOSR1	mRNA
KPNA2	mRNA
ZNF671	mRNA
SAFB2	mRNA
TCF7L1	mRNA
GMDS	mRNA
NUCB2	mRNA
NCDN	mRNA
UBE2T	mRNA
CEP164	mRNA
OGFOD2	mRNA
DUSP6	mRNA
SUOX	mRNA
GAS7	mRNA
CYB561	mRNA
NKIRAS2	mRNA
SGSH	mRNA
MZF1	mRNA
ZNF587	mRNA
RTKN	mRNA
MAPK11	mRNA
SRGAP3	mRNA
TRIM26	mRNA
GPN3	mRNA
MON1B	mRNA
RAPGEFL1	mRNA
CYTH1	mRNA
ORMDL3	mRNA
MYO1D	mRNA
ARHGEF18	mRNA
WIPF2	mRNA
ABLIM1	mRNA
CAPN1	mRNA
MOB3A	mRNA
MAP3K11	mRNA
LGALS3BP	mRNA
CDK9	mRNA
GOLGA2	mRNA
