# Supplementary material for: Multi-Omics Integration Reveals a Competitive Endogenous RNAs Network for the Identification of Progression Biomarkers and the Stratification of Patients Diagnosed With Nephroblastoma
Source: Front Oncol. 2020 Apr 7;10:444. doi: 10.3389/fonc.2020.00444 (PMC7154083; doi:10.3389/fonc.2020.00444)
Supplement: Figure S1 — Analysis pipeline of the research. [file Data_Sheet_1.zip › Table S3 candidate_node2.csv]

node	symbol	biotype	MMred	GS.groupsta
ENSG00000001461	NIPAL3	protein_coding	0.430374403	0.265404395
ENSG00000020129	NCDN	protein_coding	0.538251739	0.188485673
ENSG00000024526	DEPDC1	protein_coding	-0.612318863	-0.28228313
ENSG00000060688	SNRNP40	protein_coding	-0.502243573	-0.256931952
ENSG00000066557	LRRC40	protein_coding	-0.48869191	-0.271290954
ENSG00000077152	UBE2T	protein_coding	-0.438423219	-0.263780268
ENSG00000130768	SMPDL3B	protein_coding	0.506503952	0.184551836
ENSG00000143155	TIPRL	protein_coding	-0.448263273	-0.23249843
ENSG00000143815	LBR	protein_coding	-0.396124676	-0.289836187
ENSG00000156875	HIAT1	protein_coding	-0.318363117	-0.113875631
ENSG00000170382	LRRN2	protein_coding	0.500298026	0.230876418
ENSG00000173207	CKS1B	protein_coding	-0.481239414	-0.278141479
ENSG00000222009	BTBD19	protein_coding	0.475743917	0.218541324
ENSG00000224717	RP11-576D8.4	lincRNA	0.412428494	0.202462199
ENSG00000224950	RP5-1086K13.1	lincRNA	0.527644148	0.295047234
ENSG00000057608	GDI2	protein_coding	-0.503071049	-0.269097519
ENSG00000099204	ABLIM1	protein_coding	0.421490474	0.264511936
ENSG00000107902	LHPP	protein_coding	0.468468601	0.22890955
ENSG00000108010	GLRX3	protein_coding	-0.440580677	-0.253371531
ENSG00000165879	FRAT1	protein_coding	0.398096178	0.286728722
ENSG00000170312	CDK1	protein_coding	-0.496385871	-0.227037719
ENSG00000171206	TRIM8	protein_coding	0.55621125	0.277348416
ENSG00000204682	CASC10	protein_coding	0.527615332	0.328192052
ENSG00000014216	CAPN1	protein_coding	0.489080487	0.284262825
ENSG00000070081	NUCB2	protein_coding	0.458517199	0.173257525
ENSG00000084234	APLP2	protein_coding	0.573603419	0.24886627
ENSG00000110011	DNAJC4	protein_coding	0.452632655	0.240345799
ENSG00000110274	CEP164	protein_coding	0.498124612	0.264206355
ENSG00000126391	FRMD8	protein_coding	0.488197827	0.321988802
ENSG00000137497	NUMA1	protein_coding	0.440743578	0.280664491
ENSG00000142082	SIRT3	protein_coding	0.470710353	0.238050658
ENSG00000149260	CAPN5	protein_coding	0.543463799	0.309507776
ENSG00000149489	ROM1	protein_coding	0.603538667	0.196597545
ENSG00000149499	EML3	protein_coding	0.535508689	0.285833572
ENSG00000149575	SCN2B	protein_coding	0.471332349	0.230696082
ENSG00000149716	ORAOV1	protein_coding	0.460182162	0.222246047
ENSG00000160613	PCSK7	protein_coding	0.460612496	0.238616487
ENSG00000162241	SLC25A45	protein_coding	0.515074885	0.24506368
ENSG00000165923	AGBL2	protein_coding	0.393333599	0.221068381
ENSG00000172830	SSH3	protein_coding	0.561883987	0.237603037
ENSG00000172890	NADSYN1	protein_coding	0.536658673	0.218505985
ENSG00000173327	MAP3K11	protein_coding	0.530363888	0.281029993
ENSG00000174483	BBS1	protein_coding	0.614334026	0.332053183
ENSG00000175115	PACS1	protein_coding	0.604330374	0.265211108
ENSG00000175229	GAL3ST3	protein_coding	0.533131846	0.189487978
ENSG00000175564	UCP3	protein_coding	0.402987118	0.296244649
ENSG00000177951	BET1L	protein_coding	0.509863814	0.300240812
ENSG00000185670	ZBTB3	protein_coding	0.523801813	0.301156686
ENSG00000186318	BACE1	protein_coding	0.566506495	0.294339845
ENSG00000196914	ARHGEF12	protein_coding	0.5650971	0.251508693
ENSG00000197580	BCO2	protein_coding	0.4496678	0.192118574
ENSG00000254670	CTC-497E21.3	lincRNA	0.413443891	0.232563499
ENSG00000255455	RP11-890B15.3	lincRNA	0.566242187	0.271012909
ENSG00000256349	CTD-3074O7.11	protein_coding	0.612159626	0.332895375
ENSG00000012822	CALCOCO1	protein_coding	0.528940407	0.195358837
ENSG00000067182	TNFRSF1A	protein_coding	0.439865505	0.2439285
ENSG00000089060	SLC8B1	protein_coding	0.369101642	0.326879594
ENSG00000089157	RPLP0	protein_coding	-0.435113413	-0.27657689
ENSG00000111231	GPN3	protein_coding	-0.440703915	-0.281641017
ENSG00000111275	ALDH2	protein_coding	0.470066939	0.233828192
ENSG00000111321	LTBR	protein_coding	0.492131139	0.249983587
ENSG00000111325	OGFOD2	protein_coding	0.532339651	0.295309628
ENSG00000111540	RAB5B	protein_coding	0.522900292	0.279579913
ENSG00000111679	PTPN6	protein_coding	0.484670397	0.28728139
ENSG00000119242	CCDC92	protein_coding	0.479333219	0.255310477
ENSG00000132341	RAN	protein_coding	-0.420589886	-0.26142671
ENSG00000135090	TAOK3	protein_coding	0.413893488	0.281278402
ENSG00000135124	P2RX4	protein_coding	0.420987999	0.274206427
ENSG00000135437	RDH5	protein_coding	0.563141041	0.248156997
ENSG00000135506	OS9	protein_coding	0.467163994	0.261290933
ENSG00000139044	B4GALNT3	protein_coding	0.373726894	0.321365911
ENSG00000139160	METTL20	protein_coding	0.60315777	0.237235045
ENSG00000139266	9-Mar	protein_coding	0.439873739	0.281937728
ENSG00000139318	DUSP6	protein_coding	0.318884054	0.112257909
ENSG00000139531	SUOX	protein_coding	0.564389338	0.35233186
ENSG00000139714	MORN3	protein_coding	0.526829754	0.195637619
ENSG00000150977	RILPL2	protein_coding	0.639127948	0.308597224
ENSG00000178401	DNAJC22	protein_coding	0.394747438	0.198069423
ENSG00000182870	GALNT9	protein_coding	0.345459169	0.249768663
ENSG00000184209	SNRNP35	protein_coding	0.493610372	0.266764755
ENSG00000184271	POU6F1	protein_coding	0.486656484	0.304646372
ENSG00000184574	LPAR5	protein_coding	0.615361671	0.211118811
ENSG00000188026	RILPL1	protein_coding	0.454454812	0.297326815
ENSG00000196917	HCAR1	protein_coding	0.306185189	0.170085734
ENSG00000204852	TCTN1	protein_coding	0.508666415	0.219935043
ENSG00000255856	RP11-87C12.5	lincRNA	0.436790451	0.256399389
ENSG00000126217	MCF2L	protein_coding	0.388909716	0.318418971
ENSG00000204899	MZT1	protein_coding	-0.470980041	-0.255023213
ENSG00000237585	LINC00407	lincRNA	0.439960939	0.174623763
ENSG00000242715	CCDC169	protein_coding	-0.46072288	-0.226732015
ENSG00000092020	PPP2R3C	protein_coding	-0.435557337	-0.302713037
ENSG00000092068	SLC7A8	protein_coding	0.407990356	0.292037209
ENSG00000126822	PLEKHG3	protein_coding	0.46112171	0.227300748
ENSG00000133961	NUMB	protein_coding	0.458273403	0.236140506
ENSG00000140043	PTGR2	protein_coding	0.553632539	0.223386178
ENSG00000165795	NDRG2	protein_coding	0.581553088	0.347509932
ENSG00000165801	ARHGEF40	protein_coding	0.437365344	0.311929083
ENSG00000092445	TYRO3	protein_coding	0.513515955	0.268494754
ENSG00000128928	IVD	protein_coding	0.448542355	0.233684016
ENSG00000157456	CCNB2	protein_coding	-0.448015576	-0.274958636
ENSG00000166762	CATSPER2	protein_coding	0.492591926	0.200979336
ENSG00000188549	C15orf52	protein_coding	0.583033083	0.269150499
ENSG00000189227	C15orf61	protein_coding	-0.412056375	-0.338635517
ENSG00000259494	MRPL46	protein_coding	-0.410227859	-0.280942941
ENSG00000004779	NDUFAB1	protein_coding	-0.471988076	-0.27637474
ENSG00000006210	CX3CL1	protein_coding	0.568486923	0.173937622
ENSG00000065054	SLC9A3R2	protein_coding	0.613392544	0.221366162
ENSG00000075399	VPS9D1	protein_coding	0.48232456	0.211328824
ENSG00000090581	GNPTG	protein_coding	0.505762604	0.257296998
ENSG00000102904	TSNAXIP1	protein_coding	0.565811679	0.233600395
ENSG00000103111	MON1B	protein_coding	0.46730921	0.305213357
ENSG00000103148	NPRL3	protein_coding	0.464904336	0.256861323
ENSG00000103479	RBL2	protein_coding	0.4373167	0.261346068
ENSG00000103485	QPRT	protein_coding	0.502680995	0.185389759
ENSG00000103502	CDIPT	protein_coding	0.502404588	0.229507871
ENSG00000124074	ENKD1	protein_coding	0.486211357	0.245644658
ENSG00000125122	LRRC29	protein_coding	0.552385741	0.283042951
ENSG00000135709	KIAA0513	protein_coding	0.393323178	0.313826891
ENSG00000135736	CCDC102A	protein_coding	0.545442794	0.267519378
ENSG00000140688	C16orf58	protein_coding	0.552386599	0.188536164
ENSG00000149930	TAOK2	protein_coding	0.452343839	0.301381111
ENSG00000154099	DNAAF1	protein_coding	0.528895353	0.201789563
ENSG00000156860	FBRS	protein_coding	0.478775398	0.231994294
ENSG00000157429	ZNF19	protein_coding	0.54406626	0.317653591
ENSG00000159714	ZDHHC1	protein_coding	0.487914827	0.217765636
ENSG00000166188	ZNF319	protein_coding	0.533810655	0.266500675
ENSG00000166548	TK2	protein_coding	0.53188183	0.223342866
ENSG00000167930	ITFG3	protein_coding	0.617841827	0.267379426
ENSG00000167967	E4F1	protein_coding	0.529727205	0.219959102
ENSG00000168158	OR2C1	protein_coding	0.422604798	0.282935801
ENSG00000169955	ZNF747	protein_coding	0.486013332	0.313725702
ENSG00000169957	ZNF768	protein_coding	0.396715076	0.288649065
ENSG00000172775	FAM192A	protein_coding	0.47580458	0.208155338
ENSG00000172831	CES2	protein_coding	0.492787682	0.268332088
ENSG00000175267	VWA3A	protein_coding	0.549709799	0.213224432
ENSG00000177548	RABEP2	protein_coding	0.491950757	0.274409369
ENSG00000179588	ZFPM1	protein_coding	0.459391563	0.22938101
ENSG00000179958	DCTPP1	protein_coding	-0.488943934	-0.257516573
ENSG00000197162	ZNF785	protein_coding	0.408140213	0.315482717
ENSG00000213398	LCAT	protein_coding	0.490293248	0.222538455
ENSG00000246777	RP11-61A14.4	lincRNA	0.39797671	0.241930134
ENSG00000251417	RP11-1348G14.4	lincRNA	0.634713132	0.313807345
ENSG00000261241	RP11-883G14.1	lincRNA	0.49352639	0.22525662
ENSG00000261474	RP11-452L6.1	lincRNA	0.422153234	0.227906839
ENSG00000262890	RP11-424M24.5	lincRNA	0.490525072	0.218857326
ENSG00000005884	ITGA3	protein_coding	0.529660325	0.188396712
ENSG00000006025	OSBPL7	protein_coding	0.510208382	0.310386726
ENSG00000006282	SPATA20	protein_coding	0.671894705	0.330540654
ENSG00000007237	GAS7	protein_coding	0.361223731	0.407711292
ENSG00000008283	CYB561	protein_coding	0.433366327	0.273755584
ENSG00000037042	TUBG2	protein_coding	0.523455723	0.289246716
ENSG00000049283	EPN3	protein_coding	0.374936225	0.267716387
ENSG00000070366	SMG6	protein_coding	0.466217403	0.324632392
ENSG00000072134	EPN2	protein_coding	0.483135254	0.250173899
ENSG00000072778	ACADVL	protein_coding	0.446263979	0.299127368
ENSG00000073605	GSDMB	protein_coding	0.434589462	0.293132622
ENSG00000078687	TNRC6C	protein_coding	0.544937803	0.433647753
ENSG00000082641	NFE2L1	protein_coding	0.497658995	0.290849575
ENSG00000108312	UBTF	protein_coding	0.453897371	0.341565996
ENSG00000108352	RAPGEFL1	protein_coding	0.427540332	0.320591002
ENSG00000108469	RECQL5	protein_coding	0.562685149	0.303524413
ENSG00000108556	CHRNE	protein_coding	0.510317308	0.265289641
ENSG00000108587	GOSR1	protein_coding	0.404973936	0.321181824
ENSG00000108591	DRG2	protein_coding	0.486988876	0.285827062
ENSG00000108669	CYTH1	protein_coding	0.489098723	0.267962319
ENSG00000108679	LGALS3BP	protein_coding	0.529858516	0.25014258
ENSG00000108819	PPP1R9B	protein_coding	0.477270272	0.305380007
ENSG00000109047	RCVRN	protein_coding	0.516132706	0.346542679
ENSG00000109118	PHF12	protein_coding	0.536205333	0.331667843
ENSG00000125449	ARMC7	protein_coding	0.471362235	0.332563276
ENSG00000125695	RP11-51F16.8	protein_coding	0.538399282	0.30604548
ENSG00000126581	BECN1	protein_coding	0.472426342	0.26417427
ENSG00000126653	NSRP1	protein_coding	0.514824169	0.257015043
ENSG00000129646	QRICH2	protein_coding	0.439968451	0.314122516
ENSG00000136436	CALCOCO2	protein_coding	0.428398885	0.281261632
ENSG00000141026	MED9	protein_coding	0.412908366	0.296795948
ENSG00000141027	NCOR1	protein_coding	0.42375247	0.362115621
ENSG00000141252	VPS53	protein_coding	0.551801771	0.360261873
ENSG00000141376	BCAS3	protein_coding	0.427235345	0.35280975
ENSG00000141519	CCDC40	protein_coding	0.529075488	0.274448678
ENSG00000141696	LEPREL4	protein_coding	0.432091594	0.267374252
ENSG00000141699	FAM134C	protein_coding	0.503511342	0.304976961
ENSG00000153944	MSI2	protein_coding	0.492952502	0.277201793
ENSG00000154957	ZNF18	protein_coding	0.511902314	0.341851474
ENSG00000157637	SLC38A10	protein_coding	0.619996984	0.312384968
ENSG00000160602	NEK8	protein_coding	0.508097298	0.304606392
ENSG00000161395	PGAP3	protein_coding	0.511107069	0.286483925
ENSG00000161533	ACOX1	protein_coding	0.482829868	0.303274014
ENSG00000161955	TNFSF13	protein_coding	0.4649773	0.221218273
ENSG00000166685	COG1	protein_coding	0.576968623	0.269152539
ENSG00000167280	ENGASE	protein_coding	0.430194021	0.302966425
ENSG00000167740	CYB5D2	protein_coding	0.444962106	0.243527961
ENSG00000167925	GHDC	protein_coding	0.563242268	0.238488124
ENSG00000168256	NKIRAS2	protein_coding	0.492383086	0.293237259
ENSG00000168591	TMUB2	protein_coding	0.442005525	0.275610651
ENSG00000171475	WIPF2	protein_coding	0.443380481	0.310591339
ENSG00000171962	LRRC48	protein_coding	0.499014464	0.182956212
ENSG00000172057	ORMDL3	protein_coding	0.65062691	0.343829371
ENSG00000172992	DCAKD	protein_coding	0.456571654	0.304889691
ENSG00000173786	CNP	protein_coding	0.49750288	0.251261302
ENSG00000173801	JUP	protein_coding	0.55843388	0.256710858
ENSG00000173818	ENDOV	protein_coding	0.630156962	0.286971738
ENSG00000174238	PITPNA	protein_coding	0.442100477	0.279930458
ENSG00000174282	ZBTB4	protein_coding	0.447376358	0.311827777
ENSG00000175662	TOM1L2	protein_coding	0.536290128	0.318876974
ENSG00000175866	BAIAP2	protein_coding	0.459189465	0.243312214
ENSG00000176108	CHMP6	protein_coding	0.474552086	0.249401314
ENSG00000176658	MYO1D	protein_coding	0.434321589	0.265399664
ENSG00000176809	LRRC37A3	protein_coding	0.437242703	0.278863582
ENSG00000177303	CASKIN2	protein_coding	0.538058866	0.251264963
ENSG00000177728	KIAA0195	protein_coding	0.472477876	0.256496075
ENSG00000179859	AC025335.1	antisense	0.446969613	0.279828596
ENSG00000181350	FAM211A	protein_coding	0.535368983	0.327309222
ENSG00000181409	AATK	protein_coding	0.439960706	0.242077209
ENSG00000181481	RNF135	protein_coding	0.510133541	0.307950006
ENSG00000181523	SGSH	protein_coding	0.623604077	0.325531546
ENSG00000182473	EXOC7	protein_coding	0.511079301	0.386670893
ENSG00000182481	KPNA2	protein_coding	-0.366663992	-0.12222384
ENSG00000183688	FAM101B	protein_coding	0.555301379	0.241551462
ENSG00000185504	C17orf70	protein_coding	0.445327998	0.247880027
ENSG00000186834	HEXIM1	protein_coding	0.490604309	0.318522857
ENSG00000187624	C17orf97	protein_coding	0.556015934	0.2189742
ENSG00000188554	NBR1	protein_coding	0.422967546	0.303412879
ENSG00000188878	FBF1	protein_coding	0.49316543	0.352853158
ENSG00000196388	INCA1	protein_coding	0.521658497	0.222764153
ENSG00000196689	TRPV1	protein_coding	0.426750488	0.385335817
ENSG00000198909	MAP3K3	protein_coding	0.375100739	0.348950685
ENSG00000204815	TTC25	processed_transcript	0.47784375	0.254604966
ENSG00000213859	KCTD11	protein_coding	0.455036807	0.291976359
ENSG00000224383	C17orf72	protein_coding	0.553472684	0.221129463
ENSG00000225190	PLEKHM1	protein_coding	0.463911592	0.353649338
ENSG00000226137	BAIAP2-AS1	lincRNA	0.622744256	0.387666738
ENSG00000239704	CDRT4	protein_coding	0.474008044	0.180731209
ENSG00000256124	LINC01152	lincRNA	0.546587978	0.192428042
ENSG00000256806	AC004706.1	pseudogene	0.418136484	0.214377683
ENSG00000263718	RP11-285E9.6	lincRNA	0.486504834	0.256573303
ENSG00000266173	STRADA	protein_coding	0.541626373	0.321640719
ENSG00000266651	RP11-138I1.3	lincRNA	0.378752863	0.202377978
ENSG00000267711	RP11-686D22.5	lincRNA	0.46951147	0.215085857
ENSG00000267731	RP11-147L13.8	lincRNA	0.509452982	0.251853018
ENSG00000134046	MBD2	protein_coding	0.45695623	0.249336742
ENSG00000260302	RP11-973H7.1	lincRNA	0.372776619	0.283386926
ENSG00000005206	SPPL2B	processed_transcript	0.552308199	0.335326696
ENSG00000031823	RANBP3	protein_coding	0.421195807	0.33251523
ENSG00000039650	PNKP	protein_coding	0.462935655	0.266988544
ENSG00000063169	GLTSCR1	protein_coding	0.451657993	0.358365429
ENSG00000063176	SPHK2	protein_coding	0.555095247	0.29677967
ENSG00000063180	CA11	protein_coding	0.595541165	0.288923658
ENSG00000063245	EPN1	protein_coding	0.461995944	0.224578772
ENSG00000064961	HMG20B	protein_coding	0.523677503	0.284260784
ENSG00000072062	PRKACA	protein_coding	0.392796627	0.294371025
ENSG00000083814	ZNF671	protein_coding	0.449501852	0.22797467
ENSG00000083838	ZNF446	protein_coding	0.565513301	0.344650446
ENSG00000088256	GNA11	protein_coding	0.458303258	0.346799953
ENSG00000099326	MZF1	protein_coding	0.519801485	0.274812424
ENSG00000099622	CIRBP	protein_coding	0.510540414	0.198016606
ENSG00000104805	NUCB1	protein_coding	0.608543347	0.322469729
ENSG00000104870	FCGRT	protein_coding	0.472264534	0.263521882
ENSG00000104880	ARHGEF18	protein_coding	0.512917357	0.40694948
ENSG00000104946	TBC1D17	protein_coding	0.507656266	0.211303096
ENSG00000104969	SGTA	protein_coding	0.418875075	0.278120301
ENSG00000105136	ZNF419	protein_coding	0.450621111	0.234146557
ENSG00000105298	CACTIN	protein_coding	0.422067475	0.316386487
ENSG00000105397	TYK2	protein_coding	0.400031698	0.350963944
ENSG00000105402	NAPA	protein_coding	0.637255034	0.243200349
ENSG00000105483	CARD8	protein_coding	0.468329565	0.340030361
ENSG00000105497	ZNF175	protein_coding	0.367986048	0.340958821
ENSG00000105514	RAB3D	protein_coding	0.492499398	0.306698685
ENSG00000105516	DBP	protein_coding	0.582623492	0.216744551
ENSG00000105519	CAPS	protein_coding	0.520317489	0.341760045
ENSG00000105559	PLEKHA4	protein_coding	0.624295114	0.3473129
ENSG00000105640	RPL18A	protein_coding	-0.427300853	-0.257377247
ENSG00000105662	CRTC1	protein_coding	0.407343765	0.337158208
ENSG00000105705	SUGP1	protein_coding	0.437924719	0.269543115
ENSG00000105726	ATP13A1	protein_coding	0.401447942	0.342873943
ENSG00000118046	STK11	protein_coding	0.513974616	0.356763753
ENSG00000119574	ZBTB45	protein_coding	0.46129255	0.304867386
ENSG00000121413	ZSCAN18	protein_coding	0.563832915	0.295598821
ENSG00000123154	WDR83	protein_coding	0.455111575	0.332145924
ENSG00000125648	SLC25A23	protein_coding	0.51741471	0.29286463
ENSG00000125651	GTF2F1	protein_coding	0.540940631	0.330252976
ENSG00000125734	GPR108	protein_coding	0.489454624	0.197056785
ENSG00000125746	EML2	protein_coding	0.437623293	0.274961697
ENSG00000126456	IRF3	protein_coding	0.450682588	0.265141112
ENSG00000126461	SCAF1	protein_coding	0.519007676	0.325118709
ENSG00000129353	SLC44A2	protein_coding	0.528960053	0.237187902
ENSG00000130254	SAFB2	protein_coding	0.543798364	0.294524683
ENSG00000130304	SLC27A1	protein_coding	0.462152767	0.270075921
ENSG00000130803	ZNF317	protein_coding	0.35510722	0.406408725
ENSG00000131037	EPS8L1	protein_coding	0.51660186	0.194835731
ENSG00000131408	NR1H2	protein_coding	0.582568549	0.366755938
ENSG00000131409	LRRC4B	protein_coding	0.509312962	0.282243062
ENSG00000132005	RFX1	protein_coding	0.465583883	0.368046724
ENSG00000133243	BTBD2	protein_coding	0.506818717	0.369427216
ENSG00000133250	ZNF414	protein_coding	0.452929586	0.23174566
ENSG00000141873	SLC39A3	protein_coding	0.428008792	0.27569945
ENSG00000141905	NFIC	protein_coding	0.426937232	0.288175058
ENSG00000141985	SH3GL1	protein_coding	0.42474481	0.330591047
ENSG00000142039	CCDC97	protein_coding	0.392213439	0.303017493
ENSG00000142409	ZNF787	protein_coding	0.481593783	0.22702588
ENSG00000142459	EVI5L	protein_coding	0.577092805	0.367578691
ENSG00000152439	ZNF773	protein_coding	0.480755551	0.305084625
ENSG00000152475	ZNF837	protein_coding	0.519323833	0.253658071
ENSG00000160439	RDH13	protein_coding	0.483834444	0.305287465
ENSG00000161551	ZNF577	protein_coding	0.395122828	0.215934097
ENSG00000161671	EMC10	protein_coding	0.60684537	0.316406489
ENSG00000161847	RAVER1	protein_coding	0.475808601	0.341311179
ENSG00000161914	ZNF653	protein_coding	0.521310505	0.320850529
ENSG00000166704	ZNF606	protein_coding	0.4743276	0.291382233
ENSG00000166770	ZNF667-AS1	lincRNA	0.425635331	0.178849833
ENSG00000167487	KLHL26	protein_coding	0.326296875	0.381199212
ENSG00000167685	ZNF444	protein_coding	0.54201458	0.261696669
ENSG00000169021	UQCRFS1	protein_coding	-0.42727648	-0.281712802
ENSG00000169035	KLK7	protein_coding	0.490591079	0.211098852
ENSG00000170604	IRF2BP1	protein_coding	0.599899579	0.326845173
ENSG00000172081	MOB3A	protein_coding	0.542293472	0.351264519
ENSG00000173581	CCDC106	protein_coding	0.526184232	0.269720456
ENSG00000174586	ZNF497	protein_coding	0.584969409	0.336575789
ENSG00000176531	PHLDB3	protein_coding	0.429282588	0.370965881
ENSG00000178150	ZNF114	protein_coding	0.395661312	0.299647015
ENSG00000178951	ZBTB7A	protein_coding	0.496238661	0.297676984
ENSG00000179943	FIZ1	protein_coding	0.482708179	0.293307919
ENSG00000182087	TMEM259	protein_coding	0.479735296	0.286998968
ENSG00000185236	RAB11B	protein_coding	0.479161854	0.23439213
ENSG00000185453	C19orf68	protein_coding	0.472588071	0.324722153
ENSG00000186111	PIP5K1C	protein_coding	0.458363468	0.378914674
ENSG00000187650	VMAC	protein_coding	0.505447598	0.291053185
ENSG00000198466	ZNF587	protein_coding	0.411703966	0.288982609
ENSG00000198816	ZNF358	protein_coding	0.402871682	0.288339593
ENSG00000198858	R3HDM4	protein_coding	0.41938633	0.289437795
ENSG00000204673	AKT1S1	protein_coding	0.392604203	0.29500628
ENSG00000204851	PNMAL2	protein_coding	0.434339871	0.251839083
ENSG00000204920	ZNF155	protein_coding	0.50862128	0.303141823
ENSG00000227500	SCAMP4	protein_coding	0.571443444	0.34835824
ENSG00000256683	ZNF350	protein_coding	0.644272107	0.293067567
ENSG00000261221	ZNF865	protein_coding	0.538168582	0.323713418
ENSG00000266904	LINC00663	lincRNA	0.463120475	0.283381276
ENSG00000267303	CTD-2369P2.12	protein_coding	0.496185908	0.341482457
ENSG00000267314	AC104532.2	protein_coding	0.531376416	0.318223099
ENSG00000064012	CASP8	protein_coding	0.469436921	0.261332924
ENSG00000065911	MTHFD2	protein_coding	-0.470369727	-0.305380467
ENSG00000072135	PTPN18	protein_coding	0.528015225	0.277029427
ENSG00000114942	EEF1B2	protein_coding	-0.458770096	-0.269762757
ENSG00000114993	RTKN	protein_coding	0.481899062	0.306828117
ENSG00000115459	ELMOD3	protein_coding	0.48368837	0.345537677
ENSG00000115468	EFHD1	protein_coding	0.392803547	0.14374884
ENSG00000115526	CHST10	protein_coding	0.473526634	0.313557868
ENSG00000115540	MOB4	protein_coding	-0.44362837	-0.256392172
ENSG00000115561	CHMP3	protein_coding	0.470839558	0.300370191
ENSG00000115652	UXS1	protein_coding	0.445824691	0.31440793
ENSG00000118960	HS1BP3	protein_coding	0.407286166	0.300666123
ENSG00000124006	OBSL1	protein_coding	0.548777358	0.264447401
ENSG00000135956	TMEM127	protein_coding	0.423381121	0.293892568
ENSG00000144152	FBLN7	protein_coding	0.592975017	0.235223544
ENSG00000144451	SPAG16	protein_coding	0.49029199	0.17795072
ENSG00000144567	FAM134A	protein_coding	0.50424215	0.258398625
ENSG00000144579	CTDSP1	protein_coding	0.580310389	0.223047078
ENSG00000152253	SPC25	protein_coding	-0.441201445	-0.274162636
ENSG00000152284	TCF7L1	protein_coding	0.38511909	0.342572487
ENSG00000155760	FZD7	protein_coding	0.484485161	0.20155351
ENSG00000170340	B3GNT2	protein_coding	0.444909119	0.250098181
ENSG00000179921	GPBAR1	protein_coding	0.347191517	0.177172959
ENSG00000180902	D2HGDH	protein_coding	0.49216837	0.219480261
ENSG00000184898	RBM43	protein_coding	0.527032626	0.226014451
ENSG00000227946	AC007383.3	lincRNA	0.690589074	0.206546044
ENSG00000235597	LINC01102	lincRNA	0.467919635	0.237833545
ENSG00000244617	ASPRV1	protein_coding	0.411530729	0.290328044
ENSG00000256977	LIMS3	protein_coding	0.468423684	0.189086478
ENSG00000060491	OGFR	protein_coding	0.448971869	0.286116415
ENSG00000088881	EBF4	protein_coding	0.638307053	0.315137744
ENSG00000088882	CPXM1	protein_coding	0.642323901	0.209598127
ENSG00000089057	SLC23A2	protein_coding	0.475804183	0.264660412
ENSG00000101182	PSMA7	protein_coding	-0.449744245	-0.26734516
ENSG00000125826	RBCK1	protein_coding	0.55884003	0.268900658
ENSG00000125841	NRSN2	protein_coding	0.561087939	0.268680374
ENSG00000132635	PCED1A	protein_coding	0.490314417	0.195159871
ENSG00000198547	C20orf203	lincRNA	0.421910118	0.24947359
ENSG00000215305	VPS16	protein_coding	0.568171121	0.261943334
ENSG00000142192	APP	protein_coding	0.443864	0.247526659
ENSG00000160191	PDE9A	protein_coding	0.557948835	0.192787993
ENSG00000070413	DGCR2	protein_coding	0.496182168	0.252551527
ENSG00000099910	KLHL22	protein_coding	0.504945874	0.221333512
ENSG00000099917	MED15	protein_coding	0.541057509	0.19671925
ENSG00000099957	P2RX6	protein_coding	0.369135511	0.218947244
ENSG00000099999	RNF215	protein_coding	0.458910102	0.25771444
ENSG00000128283	CDC42EP1	protein_coding	0.533309276	0.194439344
ENSG00000133466	C1QTNF6	protein_coding	0.466421962	0.21835522
ENSG00000182858	ALG12	protein_coding	0.450803885	0.30507556
ENSG00000185386	MAPK11	protein_coding	0.471033294	0.258139949
ENSG00000239900	ADSL	protein_coding	-0.507430691	-0.282809346
ENSG00000008952	SEC62	protein_coding	0.522969106	0.173649155
ENSG00000114353	GNAI2	protein_coding	0.523332554	0.193763784
ENSG00000144560	VGLL4	protein_coding	0.625220601	0.1962
ENSG00000163520	FBLN2	protein_coding	0.544785148	0.140598114
ENSG00000163702	IL17RC	protein_coding	0.606170136	0.257998622
ENSG00000163923	RPL39L	protein_coding	-0.382473427	-0.301099735
ENSG00000168028	RPSA	protein_coding	-0.415660989	-0.266140853
ENSG00000168309	FAM107A	protein_coding	0.324045484	0.200808758
ENSG00000168374	ARF4	protein_coding	-0.390200423	-0.291882807
ENSG00000172037	LAMB2	protein_coding	0.529015305	0.161882505
ENSG00000178567	EPM2AIP1	protein_coding	0.488555266	0.160748512
ENSG00000178700	DHFRL1	protein_coding	0.482285772	0.346433723
ENSG00000181722	ZBTB20	protein_coding	0.645489551	0.258207597
ENSG00000196220	SRGAP3	protein_coding	0.473591922	0.239873963
ENSG00000242767	ZBTB20-AS4	lincRNA	0.395230321	0.201306117
ENSG00000083896	YTHDC1	protein_coding	0.446852358	0.250491388
ENSG00000109756	RAPGEF2	protein_coding	0.403974452	0.288144299
ENSG00000164056	SPRY1	protein_coding	0.472469207	0.244201838
ENSG00000168310	IRF2	protein_coding	0.435099079	0.283386781
ENSG00000170502	NUDT9	protein_coding	0.414007277	0.187611581
ENSG00000205959	RP11-689P11.2	lincRNA	0.450186967	0.190845421
ENSG00000256043	CTSO	protein_coding	0.557744356	0.238680236
ENSG00000081853	PCDHGA2	protein_coding	0.920490104	0.343322432
ENSG00000113209	PCDHB5	protein_coding	0.338494044	0.184583699
ENSG00000113734	BNIP1	protein_coding	-0.442147041	-0.240285062
ENSG00000145916	RMND5B	protein_coding	0.519795784	0.207829021
ENSG00000158458	NRG2	protein_coding	0.655754566	0.219555996
ENSG00000204956	PCDHGA1	protein_coding	0.917563868	0.331591892
ENSG00000240184	PCDHGC3	protein_coding	0.886264281	0.323027804
ENSG00000240764	PCDHGC5	protein_coding	0.91946356	0.333219508
ENSG00000242110	AMACR	protein_coding	0.369566336	0.179565086
ENSG00000242419	PCDHGC4	protein_coding	0.91632933	0.332183914
ENSG00000253159	PCDHGA12	protein_coding	0.916325599	0.32939065
ENSG00000253305	PCDHGB6	protein_coding	0.90615918	0.336008332
ENSG00000253485	PCDHGA5	protein_coding	0.914575058	0.322045883
ENSG00000253537	PCDHGA7	protein_coding	0.92055429	0.33591589
ENSG00000253731	PCDHGA6	protein_coding	0.910977832	0.326128806
ENSG00000253767	PCDHGA8	protein_coding	0.91933724	0.33367659
ENSG00000253846	PCDHGA10	protein_coding	0.917529246	0.329303979
ENSG00000253873	PCDHGA11	protein_coding	0.787446152	0.312525878
ENSG00000253910	PCDHGB2	protein_coding	0.899940764	0.312824019
ENSG00000253953	PCDHGB4	protein_coding	0.916642288	0.341720103
ENSG00000254122	PCDHGB7	protein_coding	0.881768882	0.313259877
ENSG00000254221	PCDHGB1	protein_coding	0.918741988	0.31273872
ENSG00000254245	PCDHGA3	protein_coding	0.922238174	0.33172774
ENSG00000261934	PCDHGA9	protein_coding	0.915100338	0.323401867
ENSG00000262209	PCDHGB3	protein_coding	0.91912806	0.331767723
ENSG00000262576	PCDHGA4	protein_coding	0.920147106	0.329494907
ENSG00000012660	ELOVL5	protein_coding	-0.424242189	-0.185479483
ENSG00000028839	TBPL1	protein_coding	-0.485240843	-0.22978939
ENSG00000054598	FOXC1	protein_coding	0.507856929	0.238608355
ENSG00000071242	RPS6KA2	protein_coding	0.476257086	0.240465302
ENSG00000112237	CCNC	protein_coding	-0.453836475	-0.26506739
ENSG00000112306	RPS12	protein_coding	-0.469676969	-0.264225398
ENSG00000112312	GMNN	protein_coding	-0.445465585	-0.238951662
ENSG00000112699	GMDS	protein_coding	0.568381392	0.231842772
ENSG00000118508	RAB32	protein_coding	-0.442044385	-0.256837431
ENSG00000123505	AMD1	protein_coding	-0.441605475	-0.26899093
ENSG00000123545	NDUFAF4	protein_coding	-0.476746124	-0.299833238
ENSG00000146476	C6orf211	protein_coding	-0.491625291	-0.244199406
ENSG00000169976	SF3B5	protein_coding	-0.391098172	-0.290040922
ENSG00000231925	TAPBP	protein_coding	0.554015378	0.248400673
ENSG00000234127	TRIM26	protein_coding	0.553669406	0.299758249
ENSG00000265818	EEF1E1-BLOC1S5	protein_coding	-0.477439604	-0.268327372
ENSG00000106246	PTCD1	protein_coding	-0.434340631	-0.263371933
ENSG00000106588	PSMA2	protein_coding	-0.416820852	-0.266092051
ENSG00000166997	CNPY4	protein_coding	0.394146195	0.303030049
ENSG00000169871	TRIM56	protein_coding	0.442784217	0.362615058
ENSG00000248919	ATP5J2-PTCD1	protein_coding	-0.444758425	-0.279609076
ENSG00000104518	GSDMD	protein_coding	0.44838886	0.253628621
ENSG00000120915	EPHX2	protein_coding	0.407996548	0.210201719
ENSG00000133740	E2F5	protein_coding	-0.502313478	-0.259866185
ENSG00000137547	MRPL15	protein_coding	-0.465310967	-0.25290554
ENSG00000153310	FAM49B	protein_coding	-0.476412978	-0.24029701
ENSG00000164687	FABP5	protein_coding	-0.484908771	-0.278860567
ENSG00000196166	C8orf86	protein_coding	0.499297181	0.201182021
ENSG00000253379	RP11-1102P16.1	protein_coding	0.427555578	0.275982431
ENSG00000131669	NINJ1	protein_coding	0.478285575	0.216686378
ENSG00000136802	LRRC8A	protein_coding	0.468381658	0.240689831
ENSG00000136807	CDK9	protein_coding	0.506652577	0.282904725
ENSG00000148218	ALAD	protein_coding	0.508213894	0.250726023
ENSG00000160445	ZER1	protein_coding	0.425013165	0.281207978
ENSG00000165695	AK8	protein_coding	0.534263526	0.211946981
ENSG00000165698	C9orf9	protein_coding	0.447044039	0.18142644
ENSG00000167110	GOLGA2	protein_coding	0.46691896	0.268875069
ENSG00000224307	RP11-344B5.2	lincRNA	0.394820672	0.256422418
ENSG00000006756	ARSD	protein_coding	0.561714942	0.217859121
ENSG00000071553	ATP6AP1	protein_coding	0.558902952	0.305438514
ENSG00000094841	UPRT	protein_coding	0.387568048	0.196498741
ENSG00000131724	IL13RA1	protein_coding	0.481317958	0.256539149
ENSG00000133142	TCEAL4	protein_coding	0.503959361	0.221986758
ENSG00000146950	SHROOM2	protein_coding	0.449349089	0.284984024
ENSG00000169057	MECP2	protein_coding	0.395907035	0.330877555
ENSG00000173681	CXorf23	protein_coding	0.397490505	0.348382611
ENSG00000186376	ZNF75D	protein_coding	0.431166374	0.282086201
ENSG00000188153	COL4A5	protein_coding	0.599640848	0.296002173
ENSG00000196507	TCEAL3	protein_coding	0.616322801	0.250188242
ENSG00000196741	CXorf24	protein_coding	0.466582637	0.220592936
ENSG00000196972	LINC00087	lincRNA	0.425266753	0.289331444
ENSG00000212663	RP1-122K4.3	lincRNA	0.375238054	0.266015457
hsa-let-7a-1	hsa-let-7a-1	miRNA	0.320407355	0.128846865
hsa-let-7a-2	hsa-let-7a-2	miRNA	0.320711234	0.126327095
hsa-let-7a-3	hsa-let-7a-3	miRNA	0.315044833	0.126636801
hsa-let-7b	hsa-let-7b	miRNA	0.342930727	0.159586784
hsa-let-7d	hsa-let-7d	miRNA	0.219992754	0.225374579
hsa-let-7f-1	hsa-let-7f-1	miRNA	0.354340181	0.156135427
hsa-let-7g	hsa-let-7g	miRNA	0.269048802	0.198205838
hsa-let-7i	hsa-let-7i	miRNA	0.263975216	0.196641158
hsa-mir-125a	hsa-mir-125a	miRNA	0.330715174	0.121875651
hsa-mir-140	hsa-mir-140	miRNA	0.485908493	0.141421713
hsa-mir-17	hsa-mir-17	miRNA	-0.25411182	-0.23270697
hsa-mir-181a-1	hsa-mir-181a-1	miRNA	0.430222144	0.134063801
hsa-mir-18a	hsa-mir-18a	miRNA	-0.379491279	-0.240205841
hsa-mir-193a	hsa-mir-193a	miRNA	0.342730305	0.092369014
hsa-mir-19a	hsa-mir-19a	miRNA	-0.260172786	-0.195496315
hsa-mir-19b-1	hsa-mir-19b-1	miRNA	-0.151852969	-0.274975738
hsa-mir-218-2	hsa-mir-218-2	miRNA	-0.283806708	-0.15608229
hsa-mir-3174	hsa-mir-3174	miRNA	-0.215549478	-0.256231626
hsa-mir-328	hsa-mir-328	miRNA	0.45175178	0.194738048
hsa-mir-338	hsa-mir-338	miRNA	0.367543934	0.142565169
hsa-mir-33a	hsa-mir-33a	miRNA	-0.247416589	-0.205130904
hsa-mir-4783	hsa-mir-4783	miRNA	0.296524126	0.182863407
hsa-mir-5697	hsa-mir-5697	miRNA	0.315851837	0.190945173
hsa-mir-653	hsa-mir-653	miRNA	-0.295315614	-0.177559928
hsa-mir-887	hsa-mir-887	miRNA	-0.273400727	-0.186699321
hsa-mir-93	hsa-mir-93	miRNA	-0.273081742	-0.162850015
