# Supplementary material for: Multi-Omics Integration Reveals a Competitive Endogenous RNAs Network for the Identification of Progression Biomarkers and the Stratification of Patients Diagnosed With Nephroblastoma
Source: Front Oncol. 2020 Apr 7;10:444. doi: 10.3389/fonc.2020.00444 (PMC7154083; doi:10.3389/fonc.2020.00444)
Supplement: Figure S1 — Analysis pipeline of the research. [file Data_Sheet_1.zip › Table S4 enrichment_result.csv]

ID	Description	GeneRatio	BgRatio	pvalue	p.adjust	qvalue	geneID	Count
GO_HOMOPHILIC_CELL_ADHESION_VIA_PLASMA_MEMBRANE_ADHESION_MOLECULES	GO_HOMOPHILIC_CELL_ADHESION_VIA_PLASMA_MEMBRANE_ADHESION_MOLECULES	22/100	153/32445	7.34898675686636e-31	4.16246609908911e-27	3.86943492187848e-27	PCDHGA2/PCDHB5/PCDHGA1/PCDHGC3/PCDHGC5/PCDHGC4/PCDHGA12/PCDHGB6/PCDHGA5/PCDHGA7/PCDHGA6/PCDHGA8/PCDHGA10/PCDHGA11/PCDHGB2/PCDHGB4/PCDHGB7/PCDHGB1/PCDHGA3/PCDHGA9/PCDHGB3/PCDHGA4	22
TCCAGAG_MIR518C	TCCAGAG_MIR518C	21/100	148/32445	2.39205304331918e-29	6.77429421867992e-26	6.29739438035923e-26	PCDHGA2/PCDHGA1/PCDHGC3/PCDHGC5/PCDHGC4/PCDHGA12/PCDHGB6/PCDHGA5/PCDHGA7/PCDHGA6/PCDHGA8/PCDHGA10/PCDHGA11/PCDHGB2/PCDHGB4/PCDHGB7/PCDHGB1/PCDHGA3/PCDHGA9/PCDHGB3/PCDHGA4	21
GO_CELL_CELL_ADHESION_VIA_PLASMA_MEMBRANE_ADHESION_MOLECULES	GO_CELL_CELL_ADHESION_VIA_PLASMA_MEMBRANE_ADHESION_MOLECULES	22/100	204/32445	5.52586975556245e-28	1.04328420985019e-24	9.69838614642925e-25	PCDHGA2/PCDHB5/PCDHGA1/PCDHGC3/PCDHGC5/PCDHGC4/PCDHGA12/PCDHGB6/PCDHGA5/PCDHGA7/PCDHGA6/PCDHGA8/PCDHGA10/PCDHGA11/PCDHGB2/PCDHGB4/PCDHGB7/PCDHGB1/PCDHGA3/PCDHGA9/PCDHGB3/PCDHGA4	22
GGGACCA_MIR133A_MIR133B	GGGACCA_MIR133A_MIR133B	21/100	201/32445	1.96526424336091e-26	2.78281416859905e-23	2.58690835402402e-23	PCDHGA2/PCDHGA1/PCDHGC3/PCDHGC5/PCDHGC4/PCDHGA12/PCDHGB6/PCDHGA5/PCDHGA7/PCDHGA6/PCDHGA8/PCDHGA10/PCDHGA11/PCDHGB2/PCDHGB4/PCDHGB7/PCDHGB1/PCDHGA3/PCDHGA9/PCDHGB3/PCDHGA4	21
chr5q31	chr5q31	22/100	247/32445	4.15109491165535e-26	4.70236031592318e-23	4.37132142065264e-23	PCDHGA2/PCDHB5/PCDHGA1/PCDHGC3/PCDHGC5/PCDHGC4/PCDHGA12/PCDHGB6/PCDHGA5/PCDHGA7/PCDHGA6/PCDHGA8/PCDHGA10/PCDHGA11/PCDHGB2/PCDHGB4/PCDHGB7/PCDHGB1/PCDHGA3/PCDHGA9/PCDHGB3/PCDHGA4	22
ATATGCA_MIR448	ATATGCA_MIR448	21/100	212/32445	6.21457061510254e-26	5.8665546606568e-23	5.4535582836391e-23	PCDHGA2/PCDHGA1/PCDHGC3/PCDHGC5/PCDHGC4/PCDHGA12/PCDHGB6/PCDHGA5/PCDHGA7/PCDHGA6/PCDHGA8/PCDHGA10/PCDHGA11/PCDHGB2/PCDHGB4/PCDHGB7/PCDHGB1/PCDHGA3/PCDHGA9/PCDHGB3/PCDHGA4	21
ACEVEDO_LIVER_CANCER_WITH_H3K27ME3_DN	ACEVEDO_LIVER_CANCER_WITH_H3K27ME3_DN	14/100	228/32445	1.24144404091752e-14	1.00450557825098e-11	9.33789938747284e-12	NUCB2/PCDHGC3/PCDHGC5/PCDHGC4/PCDHGB6/PCDHGA7/PCDHGA6/PCDHGA8/PCDHGA10/PCDHGA11/PCDHGB4/PCDHGB7/PCDHGA9/PCDHGB3	14
AGUIRRE_PANCREATIC_CANCER_COPY_NUMBER_UP	AGUIRRE_PANCREATIC_CANCER_COPY_NUMBER_UP	7/100	298/32445	3.96730073709573e-05	0.0280884892186378	0.0261111030091485	SPATA20/EPN3/NUCB1/ZNF419/DBP/PLEKHA4/NR1H2	7
GO_CALCIUM_DEPENDENT_CELL_CELL_ADHESION_VIA_PLASMA_MEMBRANE_CELL_ADHESION_MOLECULES	GO_CALCIUM_DEPENDENT_CELL_CELL_ADHESION_VIA_PLASMA_MEMBRANE_CELL_ADHESION_MOLECULES	3/100	27/32445	7.8744145880929e-05	0.0495563158077313	0.0460676278007493	PCDHB5/PCDHGC3/PCDHGB4	3
BMI1_DN_MEL18_DN.V1_DN	BMI1_DN_MEL18_DN.V1_DN	5/100	147/32445	9.49851164285872e-05	0.0537995699451518	0.0500121634079782	FCGRT/EFHD1/SPAG16/NUDT9/ARSD	5
VERHAAK_GLIOBLASTOMA_CLASSICAL	VERHAAK_GLIOBLASTOMA_CLASSICAL	5/100	162/32445	0.000149839950805725	0.0771539528512387	0.0717224338689221	ZNF671/ZNF419/SCAMP4/FZD7/RBCK1	5
FIGUEROA_AML_METHYLATION_CLUSTER_3_UP	FIGUEROA_AML_METHYLATION_CLUSTER_3_UP	5/100	170/32445	0.000187567199069329	0.0835841320533424	0.0776999383977882	PCDHGA5/PCDHGA8/PCDHGA11/PCDHGB4/PCDHGB7	5
BASAKI_YBX1_TARGETS_DN	BASAKI_YBX1_TARGETS_DN	7/100	384/32445	0.000191842110998138	0.0835841320533424	0.0776999383977882	DUSP6/SPATA20/DBP/ZNF350/SEC62/SPRY1/ARSD	7
GSE37301_HEMATOPOIETIC_STEM_CELL_VS_LYMPHOID_PRIMED_MPP_UP	GSE37301_HEMATOPOIETIC_STEM_CELL_VS_LYMPHOID_PRIMED_MPP_UP	5/100	177/32445	0.000226171365059636	0.0898623986051992	0.0835362246920916	GALNT9/FCGRT/VGLL4/ELOVL5/UPRT	5
GSE37605_FOXP3_FUSION_GFP_VS_IRES_GFP_TREG_C57BL6_UP	GSE37605_FOXP3_FUSION_GFP_VS_IRES_GFP_TREG_C57BL6_UP	5/100	182/32445	0.000257247842641341	0.0898623986051992	0.0835362246920916	DUSP6/NDRG2/UXS1/FZD7/SPRY1	5
PRC1_BMI_UP.V1_UP	PRC1_BMI_UP.V1_UP	5/100	190/32445	0.000313593903832541	0.0898623986051992	0.0835362246920916	RDH5/SLC9A3R2/QPRT/EPHX2/ARSD	5
GSE2405_0H_VS_6H_A_PHAGOCYTOPHILUM_STIM_NEUTROPHIL_DN	GSE2405_0H_VS_6H_A_PHAGOCYTOPHILUM_STIM_NEUTROPHIL_DN	5/100	193/32445	0.000336970481730564	0.0898623986051992	0.0835362246920916	GAL3ST3/DNAJC22/EFHD1/AMACR/FOXC1	5
GSE6259_BCELL_VS_CD4_TCELL_UP	GSE6259_BCELL_VS_CD4_TCELL_UP	5/100	197/32445	0.000370164066514862	0.0898623986051992	0.0835362246920916	QPRT/SPATA20/ENDOV/EPM2AIP1/GMDS	5
GSE29949_MICROGLIA_VS_DC_BRAIN_DN	GSE29949_MICROGLIA_VS_DC_BRAIN_DN	5/100	199/32445	0.000387659737419446	0.0898623986051992	0.0835362246920916	CHRNE/NUCB1/CASP8/NRG2/GMDS	5
GSE25087_TREG_VS_TCONV_ADULT_DN	GSE25087_TREG_VS_TCONV_ADULT_DN	5/100	200/32445	0.000396638411922666	0.0898623986051992	0.0835362246920916	NDRG2/VGLL4/NUDT9/RMND5B/EPHX2	5
GSE26727_WT_VS_KLF2_KO_LPS_STIM_MACROPHAGE_UP	GSE26727_WT_VS_KLF2_KO_LPS_STIM_MACROPHAGE_UP	5/100	200/32445	0.000396638411922666	0.0898623986051992	0.0835362246920916	RDH5/CA11/NUCB1/ARHGEF18/MAPK11	5
GSE2770_IL12_AND_TGFB_VS_IL4_TREATED_ACT_CD4_TCELL_48H_UP	GSE2770_IL12_AND_TGFB_VS_IL4_TREATED_ACT_CD4_TCELL_48H_UP	5/100	200/32445	0.000396638411922666	0.0898623986051992	0.0835362246920916	NUCB2/QPRT/TNRC6C/FCGRT/EVI5L	5
GSE28726_NAIVE_CD4_TCELL_VS_NAIVE_NKTCELL_DN	GSE28726_NAIVE_CD4_TCELL_VS_NAIVE_NKTCELL_DN	5/100	200/32445	0.000396638411922666	0.0898623986051992	0.0835362246920916	CA11/FCGRT/ARHGEF18/IRF2BP1/MAPK11	5
GSE36476_CTRL_VS_TSST_ACT_16H_MEMORY_CD4_TCELL_YOUNG_UP	GSE36476_CTRL_VS_TSST_ACT_16H_MEMORY_CD4_TCELL_YOUNG_UP	5/100	200/32445	0.000396638411922666	0.0898623986051992	0.0835362246920916	NUCB2/AGBL2/NDRG2/SGSH/ARHGEF18	5
GSE36476_YOUNG_VS_OLD_DONOR_MEMORY_CD4_TCELL_16H_TSST_ACT_DN	GSE36476_YOUNG_VS_OLD_DONOR_MEMORY_CD4_TCELL_16H_TSST_ACT_DN	5/100	200/32445	0.000396638411922666	0.0898623986051992	0.0835362246920916	NUCB2/AGBL2/EPM2AIP1/PCDHGA10/EPHX2	5
LIEN_BREAST_CARCINOMA_METAPLASTIC_VS_DUCTAL_DN	LIEN_BREAST_CARCINOMA_METAPLASTIC_VS_DUCTAL_DN	4/100	114/32445	0.000437192030971333	0.0952406024392934	0.0885358112922513	HCAR1/EPN3/EFHD1/ARSD	4
GO_NEGATIVE_REGULATION_OF_ERK1_AND_ERK2_CASCADE	GO_NEGATIVE_REGULATION_OF_ERK1_AND_ERK2_CASCADE	3/100	52/32445	0.000562628276699051	0.118026909600868	0.109717997662716	DUSP6/NDRG2/SPRY1	3
REACTOME_NFKB_ACTIVATION_THROUGH_FADD_RIP1_PATHWAY_MEDIATED_BY_CASPASE_8_AND10	REACTOME_NFKB_ACTIVATION_THROUGH_FADD_RIP1_PATHWAY_MEDIATED_BY_CASPASE_8_AND10	2/100	12/32445	0.000608347067887406	0.123059921161224	0.114396692991459	RNF135/CASP8	2
GO_REGULATION_OF_CELL_FATE_SPECIFICATION	GO_REGULATION_OF_CELL_FATE_SPECIFICATION	2/100	13/32445	0.000717511127120066	0.14013734565545	0.130271893207063	DUSP6/FZD7	2
REACTOME_GENERIC_TRANSCRIPTION_PATHWAY	REACTOME_GENERIC_TRANSCRIPTION_PATHWAY	6/100	352/32445	0.000791425492832586	0.149421133046792	0.138902116321003	ZNF419/NR1H2/ZNF577/ZNF114/ZNF155/ZNF350	6
FONTAINE_PAPILLARY_THYROID_CARCINOMA_UP	FONTAINE_PAPILLARY_THYROID_CARCINOMA_UP	3/100	66/32445	0.0011291779751588	0.186907944579813	0.17374991428565	KPNA2/CA11/FAM107A	3
WILCOX_RESPONSE_TO_PROGESTERONE_DN	WILCOX_RESPONSE_TO_PROGESTERONE_DN	3/100	66/32445	0.0011291779751588	0.186907944579813	0.17374991428565	CHRNE/PCDHGA1/PCDHGA3	3
WAMUNYOKOLI_OVARIAN_CANCER_GRADES_1_2_DN	WAMUNYOKOLI_OVARIAN_CANCER_GRADES_1_2_DN	3/100	67/32445	0.00117947874386359	0.186907944579813	0.17374991428565	SPRY1/ELOVL5/TCEAL3	3
GO_SULFURIC_ESTER_HYDROLASE_ACTIVITY	GO_SULFURIC_ESTER_HYDROLASE_ACTIVITY	2/100	17/32445	0.00124102686538227	0.186907944579813	0.17374991428565	SGSH/ARSD	2
TUOMISTO_TUMOR_SUPPRESSION_BY_COL13A1_DN	TUOMISTO_TUMOR_SUPPRESSION_BY_COL13A1_DN	2/100	17/32445	0.00124102686538227	0.186907944579813	0.17374991428565	BCO2/DBP	2
TTF1_Q6	TTF1_Q6	5/100	262/32445	0.00133317694382353	0.186907944579813	0.17374991428565	LRRN2/NDRG2/FZD7/NRG2/PCDHGC3	5
YTCCCRNNAGGY_UNKNOWN	YTCCCRNNAGGY_UNKNOWN	3/100	72/32445	0.00145215604014621	0.186907944579813	0.17374991428565	ORMDL3/IRF2BP1/IL17RC	3
GO_REGULATION_OF_ORGAN_GROWTH	GO_REGULATION_OF_ORGAN_GROWTH	3/100	73/32445	0.00151102540320353	0.186907944579813	0.17374991428565	DUSP6/MAPK11/FOXC1	3
GO_NUCLEOTIDE_SUGAR_BIOSYNTHETIC_PROCESS	GO_NUCLEOTIDE_SUGAR_BIOSYNTHETIC_PROCESS	2/100	19/32445	0.00155415280769308	0.186907944579813	0.17374991428565	UXS1/GMDS	2
GO_GOLGI_CISTERNA_MEMBRANE	GO_GOLGI_CISTERNA_MEMBRANE	3/100	74/32445	0.00157137169210443	0.186907944579813	0.17374991428565	GAL3ST3/NUCB1/UXS1	3
GSE6259_FLT3L_INDUCED_VS_WT_SPLENIC_DC_33D1_POS_UP	GSE6259_FLT3L_INDUCED_VS_WT_SPLENIC_DC_33D1_POS_UP	4/100	164/32445	0.00169273653186634	0.186907944579813	0.17374991428565	RILPL2/NDRG2/NUDT9/RMND5B	4
CROONQUIST_IL6_DEPRIVATION_UP	CROONQUIST_IL6_DEPRIVATION_UP	2/100	20/32445	0.00172337257647554	0.186907944579813	0.17374991428565	FCGRT/PCDHGA8	2
LINDVALL_IMMORTALIZED_BY_TERT_UP	LINDVALL_IMMORTALIZED_BY_TERT_UP	3/100	78/32445	0.00182779383825128	0.186907944579813	0.17374991428565	RILPL2/FZD7/ELOVL5	3
MODULE_6	MODULE_6	6/100	416/32445	0.00185471141096568	0.186907944579813	0.17374991428565	NUCB2/DUSP6/FCGRT/DBP/FAM107A/SPRY1	6
REACTOME_ERK_MAPK_TARGETS	REACTOME_ERK_MAPK_TARGETS	2/100	21/32445	0.00190096028788829	0.186907944579813	0.17374991428565	DUSP6/MAPK11	2
TONKS_TARGETS_OF_RUNX1_RUNX1T1_FUSION_SUSTAINED_IN_MONOCYTE_UP	TONKS_TARGETS_OF_RUNX1_RUNX1T1_FUSION_SUSTAINED_IN_MONOCYTE_UP	2/100	21/32445	0.00190096028788829	0.186907944579813	0.17374991428565	DUSP6/QPRT	2
chr12q24	chr12q24	5/100	285/32445	0.00192697284326934	0.186907944579813	0.17374991428565	MORN3/RILPL2/GALNT9/HCAR1/TCTN1	5
GSE37301_PRO_BCELL_VS_GRANULOCYTE_MONOCYTE_PROGENITOR_DN	GSE37301_PRO_BCELL_VS_GRANULOCYTE_MONOCYTE_PROGENITOR_DN	4/100	172/32445	0.00201348306059602	0.186907944579813	0.17374991428565	BCO2/DUSP6/SLC38A10/GPBAR1	4
GSE40274_IRF4_VS_FOXP3_AND_IRF4_TRANSDUCED_ACTIVATED_CD4_TCELL_UP	GSE40274_IRF4_VS_FOXP3_AND_IRF4_TRANSDUCED_ACTIVATED_CD4_TCELL_UP	4/100	173/32445	0.00205632432935719	0.186907944579813	0.17374991428565	NUCB1/ARHGEF18/RMND5B/ELOVL5	4
GCM_MAPK10	GCM_MAPK10	3/100	82/32445	0.00210889836025078	0.186907944579813	0.17374991428565	NDRG2/EFHD1/FAM107A	3
LASTOWSKA_NEUROBLASTOMA_COPY_NUMBER_UP	LASTOWSKA_NEUROBLASTOMA_COPY_NUMBER_UP	4/100	181/32445	0.00242199447736979	0.186907944579813	0.17374991428565	SLC38A10/RNF135/SGSH/KPNA2	4
REACTOME_NUCLEAR_EVENTS_KINASE_AND_TRANSCRIPTION_FACTOR_ACTIVATION	REACTOME_NUCLEAR_EVENTS_KINASE_AND_TRANSCRIPTION_FACTOR_ACTIVATION	2/100	24/32445	0.00248341080862897	0.186907944579813	0.17374991428565	DUSP6/MAPK11	2
GAUSSMANN_MLL_AF4_FUSION_TARGETS_F_UP	GAUSSMANN_MLL_AF4_FUSION_TARGETS_F_UP	4/100	185/32445	0.00262060553847174	0.186907944579813	0.17374991428565	EPN3/FCGRT/FBLN7/SPRY1	4
GO_REGULATION_OF_FIBROBLAST_GROWTH_FACTOR_RECEPTOR_SIGNALING_PATHWAY	GO_REGULATION_OF_FIBROBLAST_GROWTH_FACTOR_RECEPTOR_SIGNALING_PATHWAY	2/100	25/32445	0.00269395119923376	0.186907944579813	0.17374991428565	DUSP6/SPRY1	2
GO_REGULATION_OF_CELL_FATE_COMMITMENT	GO_REGULATION_OF_CELL_FATE_COMMITMENT	2/100	26/32445	0.00291260116148468	0.186907944579813	0.17374991428565	DUSP6/FZD7	2
GO_REGULATION_OF_NECROTIC_CELL_DEATH	GO_REGULATION_OF_NECROTIC_CELL_DEATH	2/100	26/32445	0.00291260116148468	0.186907944579813	0.17374991428565	CASP8/RBCK1	2
GO_GOLGI_CISTERNA	GO_GOLGI_CISTERNA	3/100	93/32445	0.0030155776833553	0.186907944579813	0.17374991428565	GAL3ST3/NUCB1/UXS1	3
PRC2_EED_UP.V1_DN	PRC2_EED_UP.V1_DN	4/100	193/32445	0.0030508475788376	0.186907944579813	0.17374991428565	RDH5/SLC9A3R2/PCDHGC3/PCDHGA3	4
GSE22601_DOUBLE_NEGATIVE_VS_IMMATURE_CD4_SP_THYMOCYTE_DN	GSE22601_DOUBLE_NEGATIVE_VS_IMMATURE_CD4_SP_THYMOCYTE_DN	4/100	194/32445	0.00310781176999968	0.186907944579813	0.17374991428565	DNAJC22/EFHD1/AMACR/FOXC1	4
PIGF_UP.V1_DN	PIGF_UP.V1_DN	4/100	194/32445	0.00310781176999968	0.186907944579813	0.17374991428565	NUCB1/IRF2BP1/FZD7/SPRY1	4
GSE25088_CTRL_VS_IL4_STIM_STAT6_KO_MACROPHAGE_DN	GSE25088_CTRL_VS_IL4_STIM_STAT6_KO_MACROPHAGE_DN	4/100	196/32445	0.00322391210456883	0.186907944579813	0.17374991428565	FCGRT/DBP/EVI5L/FZD7	4
GSE40666_UNTREATED_VS_IFNA_STIM_STAT1_KO_CD8_TCELL_90MIN_DN	GSE40666_UNTREATED_VS_IFNA_STIM_STAT1_KO_CD8_TCELL_90MIN_DN	4/100	196/32445	0.00322391210456883	0.186907944579813	0.17374991428565	TCTN1/TNRC6C/UXS1/SPRY1	4
GO_MODULATION_BY_SYMBIONT_OF_HOST_CELLULAR_PROCESS	GO_MODULATION_BY_SYMBIONT_OF_HOST_CELLULAR_PROCESS	2/100	28/32445	0.00337402614201538	0.186907944579813	0.17374991428565	KPNA2/CASP8	2
GSE16385_MONOCYTE_VS_12H_IFNG_TNF_TREATED_MACROPHAGE_DN	GSE16385_MONOCYTE_VS_12H_IFNG_TNF_TREATED_MACROPHAGE_DN	4/100	199/32445	0.00340355909190772	0.186907944579813	0.17374991428565	ZBTB3/GALNT9/SGSH/DBP	4
GSE34515_CD16_NEG_MONOCYTE_VS_DC_UP	GSE34515_CD16_NEG_MONOCYTE_VS_DC_UP	4/100	199/32445	0.00340355909190772	0.186907944579813	0.17374991428565	DUSP6/RNF135/GPBAR1/LIMS3	4
GSE5099_DAY3_VS_DAY7_MCSF_TREATED_MACROPHAGE_UP	GSE5099_DAY3_VS_DAY7_MCSF_TREATED_MACROPHAGE_UP	4/100	199/32445	0.00340355909190772	0.186907944579813	0.17374991428565	NDRG2/SGSH/FBLN7/RMND5B	4
GSE11057_NAIVE_VS_MEMORY_CD4_TCELL_DN	GSE11057_NAIVE_VS_MEMORY_CD4_TCELL_DN	4/100	200/32445	0.00346492482007068	0.186907944579813	0.17374991428565	RILPL2/RNF135/LIMS3/ELOVL5	4
GSE11864_UNTREATED_VS_CSF1_IFNG_IN_MAC_UP	GSE11864_UNTREATED_VS_CSF1_IFNG_IN_MAC_UP	4/100	200/32445	0.00346492482007068	0.186907944579813	0.17374991428565	RNF135/DBP/PCDHGA8/ELOVL5	4
GSE11961_MEMORY_BCELL_DAY7_VS_GERMINAL_CENTER_BCELL_DAY40_DN	GSE11961_MEMORY_BCELL_DAY7_VS_GERMINAL_CENTER_BCELL_DAY40_DN	4/100	200/32445	0.00346492482007068	0.186907944579813	0.17374991428565	GALNT9/QPRT/SGSH/DBP	4
GSE13306_TREG_VS_TCONV_LAMINA_PROPRIA_UP	GSE13306_TREG_VS_TCONV_LAMINA_PROPRIA_UP	4/100	200/32445	0.00346492482007068	0.186907944579813	0.17374991428565	NUCB2/RILPL2/NDRG2/SPRY1	4
GSE15659_NONSUPPRESSIVE_TCELL_VS_ACTIVATED_TREG_UP	GSE15659_NONSUPPRESSIVE_TCELL_VS_ACTIVATED_TREG_UP	4/100	200/32445	0.00346492482007068	0.186907944579813	0.17374991428565	BBS1/GALNT9/GPBAR1/EPM2AIP1	4
GSE16450_IMMATURE_VS_MATURE_NEURON_CELL_LINE_6H_IFNA_STIM_UP	GSE16450_IMMATURE_VS_MATURE_NEURON_CELL_LINE_6H_IFNA_STIM_UP	4/100	200/32445	0.00346492482007068	0.186907944579813	0.17374991428565	RDH5/HCAR1/QPRT/TNRC6C	4
GSE16522_ANTI_CD3CD28_STIM_VS_UNSTIM_NAIVE_CD8_TCELL_DN	GSE16522_ANTI_CD3CD28_STIM_VS_UNSTIM_NAIVE_CD8_TCELL_DN	4/100	200/32445	0.00346492482007068	0.186907944579813	0.17374991428565	NDRG2/TNRC6C/RNF135/VGLL4	4
GSE17721_12H_VS_24H_PAM3CSK4_BMDC_DN	GSE17721_12H_VS_24H_PAM3CSK4_BMDC_DN	4/100	200/32445	0.00346492482007068	0.186907944579813	0.17374991428565	FCGRT/NR1H2/MAPK11/AMACR	4
GSE18893_TCONV_VS_TREG_2H_CULTURE_UP	GSE18893_TCONV_VS_TREG_2H_CULTURE_UP	4/100	200/32445	0.00346492482007068	0.186907944579813	0.17374991428565	SLC9A3R2/SLC38A10/IRF2BP1/NUDT9	4
GSE19888_NO_PRETREAT_VS_ADENOSINE_A3R_INHIBITOR_PRETREATED_MAST_CELL_TCELL_MEMBRANES_ACT_UP	GSE19888_NO_PRETREAT_VS_ADENOSINE_A3R_INHIBITOR_PRETREATED_MAST_CELL_TCELL_MEMBRANES_ACT_UP	4/100	200/32445	0.00346492482007068	0.186907944579813	0.17374991428565	ZBTB3/DBP/IL17RC/GMDS	4
GSE19923_E2A_KO_VS_HEB_AND_E2A_KO_DP_THYMOCYTE_DN	GSE19923_E2A_KO_VS_HEB_AND_E2A_KO_DP_THYMOCYTE_DN	4/100	200/32445	0.00346492482007068	0.186907944579813	0.17374991428565	RMND5B/AMACR/PCDHGB6/PCDHGA10	4
GSE20152_SPHK1_KO_VS_WT_HTNFA_OVERXPRESS_ANKLE_DN	GSE20152_SPHK1_KO_VS_WT_HTNFA_OVERXPRESS_ANKLE_DN	4/100	200/32445	0.00346492482007068	0.186907944579813	0.17374991428565	DNAJC22/NDRG2/SLC38A10/ARHGEF18	4
GSE20198_IL12_IL18_VS_IFNA_TREATED_ACT_CD4_TCELL_UP	GSE20198_IL12_IL18_VS_IFNA_TREATED_ACT_CD4_TCELL_UP	4/100	200/32445	0.00346492482007068	0.186907944579813	0.17374991428565	SLC9A3R2/NR1H2/UXS1/GMDS	4
GSE20366_TREG_VS_NAIVE_CD4_TCELL_DN	GSE20366_TREG_VS_NAIVE_CD4_TCELL_DN	4/100	200/32445	0.00346492482007068	0.186907944579813	0.17374991428565	DUSP6/GALNT9/SGSH/RMND5B	4
GSE21546_UNSTIM_VS_ANTI_CD3_STIM_DP_THYMOCYTES_UP	GSE21546_UNSTIM_VS_ANTI_CD3_STIM_DP_THYMOCYTES_UP	4/100	200/32445	0.00346492482007068	0.186907944579813	0.17374991428565	CA11/ZNF671/ZNF419/SPRY1	4
GSE21546_WT_VS_SAP1A_KO_AND_ELK1_KO_ANTI_CD3_STIM_DP_THYMOCYTES_UP	GSE21546_WT_VS_SAP1A_KO_AND_ELK1_KO_ANTI_CD3_STIM_DP_THYMOCYTES_UP	4/100	200/32445	0.00346492482007068	0.186907944579813	0.17374991428565	CDRT4/ZNF155/SPRY1/FOXC1	4
GSE22886_IGA_VS_IGM_MEMORY_BCELL_DN	GSE22886_IGA_VS_IGM_MEMORY_BCELL_DN	4/100	200/32445	0.00346492482007068	0.186907944579813	0.17374991428565	SPATA20/PLEKHA4/ZNF350/PCDHGA3	4
GSE23925_DARK_ZONE_VS_NAIVE_BCELL_DN	GSE23925_DARK_ZONE_VS_NAIVE_BCELL_DN	4/100	200/32445	0.00346492482007068	0.186907944579813	0.17374991428565	DUSP6/RILPL2/NR1H2/SPRY1	4
GSE24492_LYVE_NEG_VS_POS_MACROPHAGE_DN	GSE24492_LYVE_NEG_VS_POS_MACROPHAGE_DN	4/100	200/32445	0.00346492482007068	0.186907944579813	0.17374991428565	BBS1/BCO2/DUSP6/GALNT9	4
GSE27786_CD8_TCELL_VS_NEUTROPHIL_DN	GSE27786_CD8_TCELL_VS_NEUTROPHIL_DN	4/100	200/32445	0.00346492482007068	0.186907944579813	0.17374991428565	LRRC4B/UXS1/RMND5B/NRG2	4
GSE28726_NAIVE_CD4_TCELL_VS_NAIVE_VA24NEG_NKTCELL_DN	GSE28726_NAIVE_CD4_TCELL_VS_NAIVE_VA24NEG_NKTCELL_DN	4/100	200/32445	0.00346492482007068	0.186907944579813	0.17374991428565	RDH5/CA11/FCGRT/MAPK11	4
GSE29164_UNTREATED_VS_CD8_TCELL_TREATED_MELANOMA_DAY3_DN	GSE29164_UNTREATED_VS_CD8_TCELL_TREATED_MELANOMA_DAY3_DN	4/100	200/32445	0.00346492482007068	0.186907944579813	0.17374991428565	DNAJC22/DBP/MAPK11/RMND5B	4
GSE29618_LAIV_VS_TIV_FLU_VACCINE_DAY7_BCELL_UP	GSE29618_LAIV_VS_TIV_FLU_VACCINE_DAY7_BCELL_UP	4/100	200/32445	0.00346492482007068	0.186907944579813	0.17374991428565	ZBTB3/NDRG2/DBP/NRG2	4
GSE30083_SP1_VS_SP4_THYMOCYTE_UP	GSE30083_SP1_VS_SP4_THYMOCYTE_UP	4/100	200/32445	0.00346492482007068	0.186907944579813	0.17374991428565	BBS1/EVI5L/IRF2BP1/MAPK11	4
GSE360_CTRL_VS_L_MAJOR_DC_UP	GSE360_CTRL_VS_L_MAJOR_DC_UP	4/100	200/32445	0.00346492482007068	0.186907944579813	0.17374991428565	LRRN2/ARHGEF18/VGLL4/SPRY1	4
GSE36888_UNTREATED_VS_IL2_TREATED_STAT5_AB_KNOCKIN_TCELL_17H_UP	GSE36888_UNTREATED_VS_IL2_TREATED_STAT5_AB_KNOCKIN_TCELL_17H_UP	4/100	200/32445	0.00346492482007068	0.186907944579813	0.17374991428565	RILPL2/SGSH/NUCB1/ZNF577	4
GSE369_IFNG_KO_VS_WT_LIVER_UP	GSE369_IFNG_KO_VS_WT_LIVER_UP	4/100	200/32445	0.00346492482007068	0.186907944579813	0.17374991428565	DUSP6/TNRC6C/SGSH/RMND5B	4
GSE37416_0H_VS_12H_F_TULARENSIS_LVS_NEUTROPHIL_UP	GSE37416_0H_VS_12H_F_TULARENSIS_LVS_NEUTROPHIL_UP	4/100	200/32445	0.00346492482007068	0.186907944579813	0.17374991428565	DUSP6/RNF135/NUCB1/CASP8	4
GSE37534_UNTREATED_VS_GW1929_TREATED_CD4_TCELL_PPARG1_AND_FOXP3_TRASDUCED_UP	GSE37534_UNTREATED_VS_GW1929_TREATED_CD4_TCELL_PPARG1_AND_FOXP3_TRASDUCED_UP	4/100	200/32445	0.00346492482007068	0.186907944579813	0.17374991428565	PLEKHA4/UXS1/RBCK1/GMDS	4
GSE3982_DC_VS_NKCELL_DN	GSE3982_DC_VS_NKCELL_DN	4/100	200/32445	0.00346492482007068	0.186907944579813	0.17374991428565	NUCB2/ARHGEF18/RBCK1/VGLL4	4
GSE40068_BCL6_POS_VS_NEG_CXCR5_POS_TFH_DN	GSE40068_BCL6_POS_VS_NEG_CXCR5_POS_TFH_DN	4/100	200/32445	0.00346492482007068	0.186907944579813	0.17374991428565	NUCB2/DBP/RDH13/EPM2AIP1	4
GSE41978_ID2_KO_VS_BIM_KO_KLRG1_LOW_EFFECTOR_CD8_TCELL_UP	GSE41978_ID2_KO_VS_BIM_KO_KLRG1_LOW_EFFECTOR_CD8_TCELL_UP	4/100	200/32445	0.00346492482007068	0.186907944579813	0.17374991428565	NR1H2/CASP8/RBCK1/PCDHGA11	4
GSE42021_TREG_PLN_VS_CD24INT_TREG_THYMUS_DN	GSE42021_TREG_PLN_VS_CD24INT_TREG_THYMUS_DN	4/100	200/32445	0.00346492482007068	0.186907944579813	0.17374991428565	CA11/NUCB1/CASP8/RBCK1	4
GSE43863_TFH_VS_LY6C_LOW_CXCR5NEG_EFFECTOR_CD4_TCELL_DN	GSE43863_TFH_VS_LY6C_LOW_CXCR5NEG_EFFECTOR_CD4_TCELL_DN	4/100	200/32445	0.00346492482007068	0.186907944579813	0.17374991428565	DUSP6/RILPL2/SPAG16/RMND5B	4
GSE45739_UNSTIM_VS_ACD3_ACD28_STIM_NRAS_KO_CD4_TCELL_UP	GSE45739_UNSTIM_VS_ACD3_ACD28_STIM_NRAS_KO_CD4_TCELL_UP	4/100	200/32445	0.00346492482007068	0.186907944579813	0.17374991428565	FCGRT/DBP/UXS1/EPHX2	4
GSE5099_UNSTIM_VS_MCSF_TREATED_MONOCYTE_DAY7_DN	GSE5099_UNSTIM_VS_MCSF_TREATED_MONOCYTE_DAY7_DN	4/100	200/32445	0.00346492482007068	0.186907944579813	0.17374991428565	EPN3/NUCB1/FCGRT/FZD7	4
GSE5589_UNSTIM_VS_45MIN_LPS_AND_IL6_STIM_MACROPHAGE_UP	GSE5589_UNSTIM_VS_45MIN_LPS_AND_IL6_STIM_MACROPHAGE_UP	4/100	200/32445	0.00346492482007068	0.186907944579813	0.17374991428565	RNF135/CASP8/VGLL4/RMND5B	4
GSE8921_UNSTIM_VS_TLR1_2_STIM_MONOCYTE_6H_UP	GSE8921_UNSTIM_VS_TLR1_2_STIM_MONOCYTE_6H_UP	4/100	200/32445	0.00346492482007068	0.186907944579813	0.17374991428565	MORN3/NDRG2/QPRT/SPRY1	4
GSE9037_WT_VS_IRAK4_KO_LPS_1H_STIM_BMDM_DN	GSE9037_WT_VS_IRAK4_KO_LPS_1H_STIM_BMDM_DN	4/100	200/32445	0.00346492482007068	0.186907944579813	0.17374991428565	ZBTB3/HCAR1/SLC38A10/FCGRT	4
FARMER_BREAST_CANCER_APOCRINE_VS_BASAL	FARMER_BREAST_CANCER_APOCRINE_VS_BASAL	5/100	330/32445	0.00361654084541064	0.191448488647965	0.177970811072168	BBS1/EFHD1/AMACR/ELOVL5/FOXC1	5
GO_RETINOL_METABOLIC_PROCESS	GO_RETINOL_METABOLIC_PROCESS	2/100	29/32445	0.00361669990913352	0.191448488647965	0.177970811072168	RDH5/RDH13	2
GRUETZMANN_PANCREATIC_CANCER_DN	GRUETZMANN_PANCREATIC_CANCER_DN	4/100	203/32445	0.00365353362215474	0.191607541073004	0.178118666452417	NUCB2/NUCB1/SEC62/EPHX2	4
REACTOME_MAPK_TARGETS_NUCLEAR_EVENTS_MEDIATED_BY_MAP_KINASES	REACTOME_MAPK_TARGETS_NUCLEAR_EVENTS_MEDIATED_BY_MAP_KINASES	2/100	30/32445	0.00386728074373681	0.199129801204775	0.18511137110212	DUSP6/MAPK11	2
REACTOME_NOD1_2_SIGNALING_PATHWAY	REACTOME_NOD1_2_SIGNALING_PATHWAY	2/100	30/32445	0.00386728074373681	0.199129801204775	0.18511137110212	CASP8/MAPK11	2
JOHNSTONE_PARVB_TARGETS_2_DN	JOHNSTONE_PARVB_TARGETS_2_DN	5/100	336/32445	0.00390298113018734	0.199157523616046	0.185137141898502	RDH13/EPM2AIP1/SPRY1/ELOVL5/GMDS	5
GO_CELLULAR_HORMONE_METABOLIC_PROCESS	GO_CELLULAR_HORMONE_METABOLIC_PROCESS	3/100	104/32445	0.0041298702800306	0.208853439875833	0.194150480645799	BCO2/RDH5/RDH13	3
GO_TERPENOID_METABOLIC_PROCESS	GO_TERPENOID_METABOLIC_PROCESS	3/100	106/32445	0.0043558201527368	0.218211246002175	0.202849511690247	BCO2/RDH5/RDH13	3
ZHAN_V1_LATE_DIFFERENTIATION_GENES_UP	ZHAN_V1_LATE_DIFFERENTIATION_GENES_UP	2/100	32/32445	0.00439196363775565	0.218211246002175	0.202849511690247	NUCB2/FCGRT	2
GO_NUCLEOTIDE_SUGAR_METABOLIC_PROCESS	GO_NUCLEOTIDE_SUGAR_METABOLIC_PROCESS	2/100	33/32445	0.0046659662775013	0.227614054218621	0.211590376747239	UXS1/GMDS	2
VALK_AML_CLUSTER_3	VALK_AML_CLUSTER_3	2/100	33/32445	0.0046659662775013	0.227614054218621	0.211590376747239	QPRT/FCGRT	2
chr17q25	chr17q25	4/100	218/32445	0.00470177336574483	0.227614054218621	0.211590376747239	TNRC6C/SLC38A10/ENDOV/SGSH	4
GO_LIPID_HOMEOSTASIS	GO_LIPID_HOMEOSTASIS	3/100	110/32445	0.00482989262277267	0.231834845893088	0.215514031214174	ORMDL3/NR1H2/EPHX2	3
GO_REGULATION_OF_GASTRULATION	GO_REGULATION_OF_GASTRULATION	2/100	35/32445	0.00523704709124417	0.249265838023588	0.231717908451157	DUSP6/FZD7	2
GSE5589_WT_VS_IL10_KO_LPS_AND_IL10_STIM_MACROPHAGE_180MIN_DN	GSE5589_WT_VS_IL10_KO_LPS_AND_IL10_STIM_MACROPHAGE_180MIN_DN	3/100	114/32445	0.00533397608759323	0.251763671334401	0.234039898159135	GPBAR1/P2RX6/PCDHB5	3
FONTAINE_THYROID_TUMOR_UNCERTAIN_MALIGNANCY_UP	FONTAINE_THYROID_TUMOR_UNCERTAIN_MALIGNANCY_UP	2/100	36/32445	0.00553402720015278	0.256924016898896	0.238836963375015	KPNA2/CA11	2
HOFFMANN_PRE_BI_TO_LARGE_PRE_BII_LYMPHOCYTE_UP	HOFFMANN_PRE_BI_TO_LARGE_PRE_BII_LYMPHOCYTE_UP	2/100	36/32445	0.00553402720015278	0.256924016898896	0.238836963375015	FZD7/SEC62	2
GO_MODULATION_BY_VIRUS_OF_HOST_MORPHOLOGY_OR_PHYSIOLOGY	GO_MODULATION_BY_VIRUS_OF_HOST_MORPHOLOGY_OR_PHYSIOLOGY	2/100	37/32445	0.00583856877349179	0.268061528277928	0.249190411174211	KPNA2/CASP8	2
LEE_NEURAL_CREST_STEM_CELL_DN	LEE_NEURAL_CREST_STEM_CELL_DN	3/100	118/32445	0.00586857865580209	0.268061528277928	0.249190411174211	DUSP6/FAM107A/SPRY1	3
PID_FAS_PATHWAY	PID_FAS_PATHWAY	2/100	38/32445	0.00615062333707658	0.278697044649614	0.259077203638375	CASP8/MAPK11	2
ZHOU_INFLAMMATORY_RESPONSE_LIVE_DN	ZHOU_INFLAMMATORY_RESPONSE_LIVE_DN	5/100	384/32445	0.006807401716599	0.293365864068059	0.272713360851255	AGBL2/NDRG2/RDH13/VGLL4/PCDHGA9	5
GO_GOLGI_STACK	GO_GOLGI_STACK	3/100	125/32445	0.00687898409572215	0.293365864068059	0.272713360851255	GAL3ST3/NUCB1/UXS1	3
THUM_SYSTOLIC_HEART_FAILURE_DN	THUM_SYSTOLIC_HEART_FAILURE_DN	4/100	244/32445	0.00696637117767499	0.293365864068059	0.272713360851255	PCDHGA8/PCDHGA10/PCDHGA4/ARSD	4
GO_ISOPRENOID_METABOLIC_PROCESS	GO_ISOPRENOID_METABOLIC_PROCESS	3/100	126/32445	0.00703121424994411	0.293365864068059	0.272713360851255	BCO2/RDH5/RDH13	3
HATADA_METHYLATED_IN_LUNG_CANCER_UP	HATADA_METHYLATED_IN_LUNG_CANCER_UP	5/100	390/32445	0.00725410015743786	0.293365864068059	0.272713360851255	ZNF671/FAM107A/PCDHGC4/PCDHGB2/PCDHGA3	5
MIKKELSEN_MEF_LCP_WITH_H3K4ME3	MIKKELSEN_MEF_LCP_WITH_H3K4ME3	3/100	128/32445	0.00734165393421392	0.293365864068059	0.272713360851255	RDH5/P2RX6/IL17RC	3
GO_EPITHELIAL_CELL_MORPHOGENESIS	GO_EPITHELIAL_CELL_MORPHOGENESIS	2/100	42/32445	0.00747300975266367	0.293365864068059	0.272713360851255	RILPL2/FZD7	2
GO_REGULATION_OF_HEART_GROWTH	GO_REGULATION_OF_HEART_GROWTH	2/100	42/32445	0.00747300975266367	0.293365864068059	0.272713360851255	DUSP6/MAPK11	2
ER_Q6_02	ER_Q6_02	4/100	252/32445	0.00778609044654331	0.293365864068059	0.272713360851255	GAL3ST3/NDRG2/EPN3/EFHD1	4
KEGG_AMINO_SUGAR_AND_NUCLEOTIDE_SUGAR_METABOLISM	KEGG_AMINO_SUGAR_AND_NUCLEOTIDE_SUGAR_METABOLISM	2/100	44/32445	0.00817803678798524	0.293365864068059	0.272713360851255	UXS1/GMDS	2
PID_ERBB2_ERBB3_PATHWAY	PID_ERBB2_ERBB3_PATHWAY	2/100	44/32445	0.00817803678798524	0.293365864068059	0.272713360851255	CHRNE/NRG2	2
TONKS_TARGETS_OF_RUNX1_RUNX1T1_FUSION_SUSTAINDED_IN_ERYTHROCYTE_UP	TONKS_TARGETS_OF_RUNX1_RUNX1T1_FUSION_SUSTAINDED_IN_ERYTHROCYTE_UP	2/100	44/32445	0.00817803678798524	0.293365864068059	0.272713360851255	DUSP6/QPRT	2
XU_CREBBP_TARGETS_DN	XU_CREBBP_TARGETS_DN	2/100	44/32445	0.00817803678798524	0.293365864068059	0.272713360851255	NUCB2/NR1H2	2
GCAAGAC_MIR431	GCAAGAC_MIR431	2/100	45/32445	0.00854134352160709	0.293365864068059	0.272713360851255	RBCK1/NRG2	2
GO_MODIFICATION_BY_SYMBIONT_OF_HOST_MORPHOLOGY_OR_PHYSIOLOGY	GO_MODIFICATION_BY_SYMBIONT_OF_HOST_MORPHOLOGY_OR_PHYSIOLOGY	2/100	45/32445	0.00854134352160709	0.293365864068059	0.272713360851255	KPNA2/CASP8	2
GSE37319_WT_VS_RC3H1_KO_CD44LOW_CD8_TCELL_DN	GSE37319_WT_VS_RC3H1_KO_CD44LOW_CD8_TCELL_DN	3/100	136/32445	0.00866400780147646	0.293365864068059	0.272713360851255	GAL3ST3/DNAJC22/CASP8	3
REACTOME_NUCLEOTIDE_BINDING_DOMAIN_LEUCINE_RICH_REPEAT_CONTAINING_RECEPTOR_NLR_SIGNALING_PATHWAYS	REACTOME_NUCLEOTIDE_BINDING_DOMAIN_LEUCINE_RICH_REPEAT_CONTAINING_RECEPTOR_NLR_SIGNALING_PATHWAYS	2/100	46/32445	0.00891178336092064	0.293365864068059	0.272713360851255	CASP8/MAPK11	2
HNF4_Q6	HNF4_Q6	4/100	263/32445	0.00901336523812087	0.293365864068059	0.272713360851255	DNAJC22/SPRY1/NRG2/PCDHGC3	4
LYF1_01	LYF1_01	4/100	264/32445	0.00913082344111951	0.293365864068059	0.272713360851255	DUSP6/GPBAR1/SPRY1/NRG2	4
GO_PRIMARY_ALCOHOL_METABOLIC_PROCESS	GO_PRIMARY_ALCOHOL_METABOLIC_PROCESS	2/100	47/32445	0.00928930979588241	0.293365864068059	0.272713360851255	RDH5/RDH13	2
ALCALAY_AML_BY_NPM1_LOCALIZATION_UP	ALCALAY_AML_BY_NPM1_LOCALIZATION_UP	3/100	140/32445	0.00937415957923328	0.293365864068059	0.272713360851255	QPRT/FZD7/FOXC1	3
SATO_SILENCED_BY_METHYLATION_IN_PANCREATIC_CANCER_1	SATO_SILENCED_BY_METHYLATION_IN_PANCREATIC_CANCER_1	5/100	419/32445	0.00970465338001575	0.293365864068059	0.272713360851255	DUSP6/QPRT/CA11/EFHD1/PCDHGC3	5
AACATTC_MIR4093P	AACATTC_MIR4093P	3/100	142/32445	0.00974162146634299	0.293365864068059	0.272713360851255	ARHGEF18/FZD7/SEC62	3
MOOTHA_PGC	MOOTHA_PGC	5/100	420/32445	0.00979813351914381	0.293365864068059	0.272713360851255	DUSP6/NDRG2/CHRNE/EFHD1/AMACR	5
BMI1_DN.V1_DN	BMI1_DN.V1_DN	3/100	144/32445	0.0101173903774442	0.293365864068059	0.272713360851255	NDRG2/PLEKHA4/EFHD1	3
GO_REGULATION_OF_RESPONSE_TO_CYTOKINE_STIMULUS	GO_REGULATION_OF_RESPONSE_TO_CYTOKINE_STIMULUS	3/100	144/32445	0.0101173903774442	0.293365864068059	0.272713360851255	NR1H2/CASP8/RBCK1	3
GO_NEGATIVE_REGULATION_OF_MAPK_CASCADE	GO_NEGATIVE_REGULATION_OF_MAPK_CASCADE	3/100	145/32445	0.0103084010329384	0.293365864068059	0.272713360851255	DUSP6/NDRG2/SPRY1	3
GO_SYNAPSE_ORGANIZATION	GO_SYNAPSE_ORGANIZATION	3/100	145/32445	0.0103084010329384	0.293365864068059	0.272713360851255	PCDHB5/PCDHGC3/PCDHGC5	3
GO_HYDRO_LYASE_ACTIVITY	GO_HYDRO_LYASE_ACTIVITY	2/100	50/32445	0.0104639467776569	0.293365864068059	0.272713360851255	CA11/GMDS	2
GO_REGULATION_OF_TUMOR_NECROSIS_FACTOR_MEDIATED_SIGNALING_PATHWAY	GO_REGULATION_OF_TUMOR_NECROSIS_FACTOR_MEDIATED_SIGNALING_PATHWAY	2/100	50/32445	0.0104639467776569	0.293365864068059	0.272713360851255	CASP8/RBCK1	2
REACTOME_MAP_KINASE_ACTIVATION_IN_TLR_CASCADE	REACTOME_MAP_KINASE_ACTIVATION_IN_TLR_CASCADE	2/100	50/32445	0.0104639467776569	0.293365864068059	0.272713360851255	DUSP6/MAPK11	2
GSE36891_POLYIC_TLR3_VS_PAM_TLR2_STIM_PERITONEAL_MACROPHAGE_UP	GSE36891_POLYIC_TLR3_VS_PAM_TLR2_STIM_PERITONEAL_MACROPHAGE_UP	3/100	146/32445	0.0105015015200971	0.293365864068059	0.272713360851255	AGBL2/DUSP6/SPRY1	3
BYSTROEM_CORRELATED_WITH_IL5_UP	BYSTROEM_CORRELATED_WITH_IL5_UP	2/100	51/32445	0.0108693587600523	0.293365864068059	0.272713360851255	NUCB2/NUCB1	2
chr2q13	chr2q13	2/100	51/32445	0.0108693587600523	0.293365864068059	0.272713360851255	FBLN7/LIMS3	2
CROMER_TUMORIGENESIS_DN	CROMER_TUMORIGENESIS_DN	2/100	51/32445	0.0108693587600523	0.293365864068059	0.272713360851255	NUCB2/GMDS	2
LUI_THYROID_CANCER_CLUSTER_1	LUI_THYROID_CANCER_CLUSTER_1	2/100	51/32445	0.0108693587600523	0.293365864068059	0.272713360851255	DUSP6/SPRY1	2
RFX1_02	RFX1_02	4/100	278/32445	0.0108812339628211	0.293365864068059	0.272713360851255	BBS1/SPAG16/MAPK11/FAM107A	4
MEL18_DN.V1_DN	MEL18_DN.V1_DN	3/100	148/32445	0.0108939884811307	0.293365864068059	0.272713360851255	NDRG2/PLEKHA4/EFHD1	3
REACTOME_INNATE_IMMUNE_SYSTEM	REACTOME_INNATE_IMMUNE_SYSTEM	4/100	279/32445	0.0110139589937991	0.293365864068059	0.272713360851255	DUSP6/RNF135/CASP8/MAPK11	4
MULLIGHAN_MLL_SIGNATURE_2_DN	MULLIGHAN_MLL_SIGNATURE_2_DN	4/100	281/32445	0.0112825387066065	0.293365864068059	0.272713360851255	LRRN2/SLC9A3R2/VGLL4/SPRY1	4
GO_NEGATIVE_REGULATION_OF_INTRACELLULAR_SIGNAL_TRANSDUCTION	GO_NEGATIVE_REGULATION_OF_INTRACELLULAR_SIGNAL_TRANSDUCTION	5/100	437/32445	0.0114835380417921	0.293365864068059	0.272713360851255	DUSP6/NDRG2/LRRC4B/CASP8/SPRY1	5
IKEDA_MIR1_TARGETS_UP	IKEDA_MIR1_TARGETS_UP	2/100	53/32445	0.0117007091962776	0.293365864068059	0.272713360851255	FZD7/SEC62	2
MODULE_206	MODULE_206	3/100	154/32445	0.0121220163196026	0.293365864068059	0.272713360851255	NUCB2/RNF135/NUDT9	3
FIGUEROA_AML_METHYLATION_CLUSTER_2_UP	FIGUEROA_AML_METHYLATION_CLUSTER_2_UP	2/100	54/32445	0.012126557380165	0.293365864068059	0.272713360851255	PCDHGA11/PCDHGB7	2
GSE40274_CTRL_VS_FOXP3_AND_IRF4_TRANSDUCED_ACTIVATED_CD4_TCELL_UP	GSE40274_CTRL_VS_FOXP3_AND_IRF4_TRANSDUCED_ACTIVATED_CD4_TCELL_UP	3/100	155/32445	0.0123341001171281	0.293365864068059	0.272713360851255	EBF4/NRG2/ELOVL5	3
ACEVEDO_FGFR1_TARGETS_IN_PROSTATE_CANCER_MODEL_UP	ACEVEDO_FGFR1_TARGETS_IN_PROSTATE_CANCER_MODEL_UP	4/100	289/32445	0.0123990102595979	0.293365864068059	0.272713360851255	DUSP6/MAPK11/SPRY1/GMDS	4
GENTILE_UV_RESPONSE_CLUSTER_D4	GENTILE_UV_RESPONSE_CLUSTER_D4	2/100	55/32445	0.0125591277084725	0.293365864068059	0.272713360851255	KPNA2/FZD7	2
GO_EXCITATORY_EXTRACELLULAR_LIGAND_GATED_ION_CHANNEL_ACTIVITY	GO_EXCITATORY_EXTRACELLULAR_LIGAND_GATED_ION_CHANNEL_ACTIVITY	2/100	55/32445	0.0125591277084725	0.293365864068059	0.272713360851255	CHRNE/P2RX6	2
VANTVEER_BREAST_CANCER_METASTASIS_UP	VANTVEER_BREAST_CANCER_METASTASIS_UP	2/100	56/32445	0.0129983755657751	0.293365864068059	0.272713360851255	RILPL2/EBF4	2
LUCAS_HNF4A_TARGETS_UP	LUCAS_HNF4A_TARGETS_UP	2/100	58/32445	0.0138967264364458	0.293365864068059	0.272713360851255	DNAJC22/EFHD1	2
ZHENG_GLIOBLASTOMA_PLASTICITY_DN	ZHENG_GLIOBLASTOMA_PLASTICITY_DN	2/100	58/32445	0.0138967264364458	0.293365864068059	0.272713360851255	RDH5/NDRG2	2
ACATTCC_MIR1_MIR206	ACATTCC_MIR1_MIR206	4/100	300/32445	0.0140463124111793	0.293365864068059	0.272713360851255	ARHGEF18/FZD7/SEC62/VGLL4	4
GO_POSITIVE_REGULATION_OF_HEMOPOIESIS	GO_POSITIVE_REGULATION_OF_HEMOPOIESIS	3/100	163/32445	0.014107594682036	0.293365864068059	0.272713360851255	CASP8/MAPK11/FOXC1	3
DELACROIX_RAR_BOUND_ES	DELACROIX_RAR_BOUND_ES	5/100	462/32445	0.0143061901926942	0.293365864068059	0.272713360851255	DNAJC22/TCTN1/EBF4/RMND5B/AMACR	5
GO_HORMONE_METABOLIC_PROCESS	GO_HORMONE_METABOLIC_PROCESS	3/100	164/32445	0.0143389274425982	0.293365864068059	0.272713360851255	BCO2/RDH5/RDH13	3
GO_STEROL_HOMEOSTASIS	GO_STEROL_HOMEOSTASIS	2/100	59/32445	0.0143557412472654	0.293365864068059	0.272713360851255	NR1H2/EPHX2	2
ONDER_CDH1_TARGETS_3_DN	ONDER_CDH1_TARGETS_3_DN	2/100	59/32445	0.0143557412472654	0.293365864068059	0.272713360851255	DUSP6/EPN3	2
GO_AMINOGLYCAN_METABOLIC_PROCESS	GO_AMINOGLYCAN_METABOLIC_PROCESS	3/100	166/32445	0.0148080520991692	0.293365864068059	0.272713360851255	GAL3ST3/SGSH/FOXC1	3
GSE27896_HDAC6_KO_VS_WT_TREG_UP	GSE27896_HDAC6_KO_VS_WT_TREG_UP	3/100	166/32445	0.0148080520991692	0.293365864068059	0.272713360851255	DUSP6/ARHGEF18/VGLL4	3
MODULE_350	MODULE_350	2/100	60/32445	0.0148212571803382	0.293365864068059	0.272713360851255	NUCB1/NR1H2	2
GCTNWTTGK_UNKNOWN	GCTNWTTGK_UNKNOWN	4/100	306/32445	0.0150006945158882	0.293365864068059	0.272713360851255	NUCB2/AGBL2/DUSP6/SPATA20	4
GO_CILIARY_PART	GO_CILIARY_PART	4/100	307/32445	0.015163643634801	0.293365864068059	0.272713360851255	AGBL2/BBS1/TCTN1/SPAG16	4
GO_CILIUM	GO_CILIUM	5/100	469/32445	0.0151731744431451	0.293365864068059	0.272713360851255	AGBL2/BBS1/RILPL2/TCTN1/SPAG16	5
OZANNE_AP1_TARGETS_DN	OZANNE_AP1_TARGETS_DN	1/100	5/32445	0.0153169299402334	0.293365864068059	0.272713360851255	PCDHGC3	1
ONDER_CDH1_TARGETS_1_DN	ONDER_CDH1_TARGETS_1_DN	3/100	169/32445	0.0155279211883341	0.293365864068059	0.272713360851255	DUSP6/EPN3/CASP8	3
KEGG_NOD_LIKE_RECEPTOR_SIGNALING_PATHWAY	KEGG_NOD_LIKE_RECEPTOR_SIGNALING_PATHWAY	2/100	62/32445	0.0157716182472262	0.293365864068059	0.272713360851255	CASP8/MAPK11	2
GSE32255_WT_UNSTIM_VS_JMJD2D_KNOCKDOWN_4H_LPS_STIM_DC_DN	GSE32255_WT_UNSTIM_VS_JMJD2D_KNOCKDOWN_4H_LPS_STIM_DC_DN	3/100	171/32445	0.0160186466351156	0.293365864068059	0.272713360851255	BCO2/NDRG2/SLC38A10	3
GSE32901_TH1_VS_TH17_ENRICHED_CD4_TCELL_UP	GSE32901_TH1_VS_TH17_ENRICHED_CD4_TCELL_UP	3/100	171/32445	0.0160186466351156	0.293365864068059	0.272713360851255	ARHGEF18/CASP8/ELOVL5	3
chr6p25	chr6p25	2/100	63/32445	0.016256376802762	0.293365864068059	0.272713360851255	FOXC1/GMDS	2
GO_TRANSCRIPTIONAL_ACTIVATOR_ACTIVITY_RNA_POLYMERASE_II_TRANSCRIPTION_REGULATORY_REGION_SEQUENCE_SPECIFIC_BINDING	GO_TRANSCRIPTIONAL_ACTIVATOR_ACTIVITY_RNA_POLYMERASE_II_TRANSCRIPTION_REGULATORY_REGION_SEQUENCE_SPECIFIC_BINDING	4/100	315/32445	0.0165076245671391	0.293365864068059	0.272713360851255	DBP/NR1H2/EBF4/FOXC1	4
GSE13547_WT_VS_ZFX_KO_BCELL_DN	GSE13547_WT_VS_ZFX_KO_BCELL_DN	3/100	173/32445	0.0165180402064415	0.293365864068059	0.272713360851255	RILPL2/UXS1/GMDS	3
GSE4590_SMALL_VS_LARGE_PRE_BCELL_UP	GSE4590_SMALL_VS_LARGE_PRE_BCELL_UP	3/100	173/32445	0.0165180402064415	0.293365864068059	0.272713360851255	BCO2/DUSP6/RILPL2	3
GSE6092_B_BURGDOFERI_VS_B_BURGDORFERI_AND_IFNG_STIM_ENDOTHELIAL_CELL_UP	GSE6092_B_BURGDOFERI_VS_B_BURGDORFERI_AND_IFNG_STIM_ENDOTHELIAL_CELL_UP	3/100	173/32445	0.0165180402064415	0.293365864068059	0.272713360851255	FCGRT/VGLL4/RMND5B	3
LEE_LIVER_CANCER_MYC_E2F1_DN	LEE_LIVER_CANCER_MYC_E2F1_DN	2/100	64/32445	0.0167474633223715	0.293365864068059	0.272713360851255	ELOVL5/EPHX2	2
LEE_LIVER_CANCER_MYC_TGFA_DN	LEE_LIVER_CANCER_MYC_TGFA_DN	2/100	65/32445	0.0172448350180031	0.293365864068059	0.272713360851255	ELOVL5/EPHX2	2
WYAAANNRNNNGCG_UNKNOWN	WYAAANNRNNNGCG_UNKNOWN	2/100	65/32445	0.0172448350180031	0.293365864068059	0.272713360851255	LRRN2/DUSP6	2
SWEET_KRAS_TARGETS_DN	SWEET_KRAS_TARGETS_DN	2/100	66/32445	0.017748449300592	0.293365864068059	0.272713360851255	SLC9A3R2/SEC62	2
WANG_PROSTATE_CANCER_ANDROGEN_INDEPENDENT	WANG_PROSTATE_CANCER_ANDROGEN_INDEPENDENT	2/100	66/32445	0.017748449300592	0.293365864068059	0.272713360851255	SGSH/DBP	2
GO_LYASE_ACTIVITY	GO_LYASE_ACTIVITY	3/100	179/32445	0.0180683620529804	0.293365864068059	0.272713360851255	CA11/UXS1/GMDS	3
CHIARETTI_ACUTE_LYMPHOBLASTIC_LEUKEMIA_ZAP70	CHIARETTI_ACUTE_LYMPHOBLASTIC_LEUKEMIA_ZAP70	2/100	67/32445	0.0182582637792605	0.293365864068059	0.272713360851255	CASP8/EPM2AIP1	2
GSE21360_TERTIARY_VS_QUATERNARY_MEMORY_CD8_TCELL_UP	GSE21360_TERTIARY_VS_QUATERNARY_MEMORY_CD8_TCELL_UP	3/100	180/32445	0.0183343679860282	0.293365864068059	0.272713360851255	FCGRT/FZD7/VGLL4	3
GERHOLD_RESPONSE_TO_TZD_UP	GERHOLD_RESPONSE_TO_TZD_UP	1/100	6/32445	0.0183523278134139	0.293365864068059	0.272713360851255	CASP8	1
KAPOSI_LIVER_CANCER_MET_DN	KAPOSI_LIVER_CANCER_MET_DN	1/100	6/32445	0.0183523278134139	0.293365864068059	0.272713360851255	EPHX2	1
KAUFFMANN_MELANOMA_RELAPSE_DN	KAUFFMANN_MELANOMA_RELAPSE_DN	1/100	6/32445	0.0183523278134139	0.293365864068059	0.272713360851255	ENDOV	1
SMID_BREAST_CANCER_NORMAL_LIKE_DN	SMID_BREAST_CANCER_NORMAL_LIKE_DN	1/100	6/32445	0.0183523278134139	0.293365864068059	0.272713360851255	EPN3	1
FONTAINE_FOLLICULAR_THYROID_ADENOMA_DN	FONTAINE_FOLLICULAR_THYROID_ADENOMA_DN	2/100	68/32445	0.0187742362605213	0.293365864068059	0.272713360851255	KPNA2/FAM107A	2
MORF_MYST2	MORF_MYST2	2/100	68/32445	0.0187742362605213	0.293365864068059	0.272713360851255	SLC9A3R2/NR1H2	2
NOUZOVA_METHYLATED_IN_APL	NOUZOVA_METHYLATED_IN_APL	2/100	68/32445	0.0187742362605213	0.293365864068059	0.272713360851255	UXS1/PCDHGB6	2
KINSEY_TARGETS_OF_EWSR1_FLII_FUSION_DN	KINSEY_TARGETS_OF_EWSR1_FLII_FUSION_DN	4/100	329/32445	0.0190349556169834	0.293365864068059	0.272713360851255	RILPL2/SGSH/VGLL4/FOXC1	4
FARMER_BREAST_CANCER_BASAL_VS_LULMINAL	FARMER_BREAST_CANCER_BASAL_VS_LULMINAL	4/100	330/32445	0.0192241386203156	0.293365864068059	0.272713360851255	BBS1/SPATA20/AMACR/FOXC1	4
GCM_USP6	GCM_USP6	2/100	69/32445	0.0192963247474829	0.293365864068059	0.272713360851255	EVI5L/RMND5B	2
GO_MEMBRANE_LIPID_METABOLIC_PROCESS	GO_MEMBRANE_LIPID_METABOLIC_PROCESS	3/100	184/32445	0.0194202032996877	0.293365864068059	0.272713360851255	GAL3ST3/ORMDL3/ARSD	3
LEE_LIVER_CANCER_SURVIVAL_UP	LEE_LIVER_CANCER_SURVIVAL_UP	3/100	185/32445	0.0196971197463012	0.293365864068059	0.272713360851255	RDH5/NDRG2/AMACR	3
TONKS_TARGETS_OF_RUNX1_RUNX1T1_FUSION_HSC_UP	TONKS_TARGETS_OF_RUNX1_RUNX1T1_FUSION_HSC_UP	3/100	185/32445	0.0196971197463012	0.293365864068059	0.272713360851255	DUSP6/QPRT/FZD7	3
NIKOLSKY_BREAST_CANCER_17Q21_Q25_AMPLICON	NIKOLSKY_BREAST_CANCER_17Q21_Q25_AMPLICON	4/100	335/32445	0.0201875640409438	0.293365864068059	0.272713360851255	SPATA20/EPN3/TNRC6C/SLC38A10	4
GO_CARBON_OXYGEN_LYASE_ACTIVITY	GO_CARBON_OXYGEN_LYASE_ACTIVITY	2/100	71/32445	0.0203586827291809	0.293365864068059	0.272713360851255	CA11/GMDS	2
GO_ROUGH_ENDOPLASMIC_RETICULUM	GO_ROUGH_ENDOPLASMIC_RETICULUM	2/100	71/32445	0.0203586827291809	0.293365864068059	0.272713360851255	NUCB1/SEC62	2
KEGG_RIG_I_LIKE_RECEPTOR_SIGNALING_PATHWAY	KEGG_RIG_I_LIKE_RECEPTOR_SIGNALING_PATHWAY	2/100	71/32445	0.0203586827291809	0.293365864068059	0.272713360851255	CASP8/MAPK11	2
GSE37336_LY6C_POS_VS_NEG_NAIVE_CD4_TCELL_DN	GSE37336_LY6C_POS_VS_NEG_NAIVE_CD4_TCELL_DN	3/100	188/32445	0.0205409797674872	0.293365864068059	0.272713360851255	ZNF671/ZNF497/PCDHGC5	3
SRC_UP.V1_UP	SRC_UP.V1_UP	3/100	188/32445	0.0205409797674872	0.293365864068059	0.272713360851255	MORN3/DNAJC22/TCEAL3	3
STTTCRNTTT_IRF_Q6	STTTCRNTTT_IRF_Q6	3/100	188/32445	0.0205409797674872	0.293365864068059	0.272713360851255	RBCK1/VGLL4/IL17RC	3
REACTOME_NFKB_AND_MAP_KINASES_ACTIVATION_MEDIATED_BY_TLR4_SIGNALING_REPERTOIRE	REACTOME_NFKB_AND_MAP_KINASES_ACTIVATION_MEDIATED_BY_TLR4_SIGNALING_REPERTOIRE	2/100	72/32445	0.0208988692060104	0.293365864068059	0.272713360851255	DUSP6/MAPK11	2
LTE2_UP.V1_UP	LTE2_UP.V1_UP	3/100	190/32445	0.0211144845779316	0.293365864068059	0.272713360851255	NUCB2/QPRT/EPN3	3
BUSA_SAM68_TARGETS_UP	BUSA_SAM68_TARGETS_UP	1/100	7/32445	0.0213784620104808	0.293365864068059	0.272713360851255	MAPK11	1
ERB2_UP.V1_UP	ERB2_UP.V1_UP	3/100	191/32445	0.0214045178081247	0.293365864068059	0.272713360851255	DUSP6/SLC9A3R2/SCAMP4	3
GSE43863_NAIVE_VS_LY6C_INT_CXCR5POS_CD4_EFF_TCELL_D6_LCMV_DN	GSE43863_NAIVE_VS_LY6C_INT_CXCR5POS_CD4_EFF_TCELL_D6_LCMV_DN	3/100	191/32445	0.0214045178081247	0.293365864068059	0.272713360851255	ZNF419/AMACR/ARSD	3
JNK_DN.V1_DN	JNK_DN.V1_DN	3/100	191/32445	0.0214045178081247	0.293365864068059	0.272713360851255	NDRG2/IRF2BP1/SPRY1	3
GO_NEGATIVE_REGULATION_OF_MAP_KINASE_ACTIVITY	GO_NEGATIVE_REGULATION_OF_MAP_KINASE_ACTIVITY	2/100	73/32445	0.0214450056511599	0.293365864068059	0.272713360851255	DUSP6/SPRY1	2
REACTOME_RIG_I_MDA5_MEDIATED_INDUCTION_OF_IFN_ALPHA_BETA_PATHWAYS	REACTOME_RIG_I_MDA5_MEDIATED_INDUCTION_OF_IFN_ALPHA_BETA_PATHWAYS	2/100	73/32445	0.0214450056511599	0.293365864068059	0.272713360851255	RNF135/CASP8	2
GSE43863_NAIVE_VS_TFH_CD4_EFF_TCELL_D6_LCMV_DN	GSE43863_NAIVE_VS_TFH_CD4_EFF_TCELL_D6_LCMV_DN	3/100	192/32445	0.0216967387031523	0.293365864068059	0.272713360851255	RDH5/LRRC4B/CASP8	3
AGCACTT_MIR93_MIR302A_MIR302B_MIR302C_MIR302D_MIR372_MIR373_MIR520E_MIR520A_MIR526B_MIR520B_MIR520C_MIR520D	AGCACTT_MIR93_MIR302A_MIR302B_MIR302C_MIR302D_MIR372_MIR373_MIR520E_MIR520A_MIR526B_MIR520B_MIR520C_MIR520D	4/100	343/32445	0.0217901761689161	0.293365864068059	0.272713360851255	ORMDL3/KPNA2/ARHGEF18/SEC62	4
GSE32986_UNSTIM_VS_GMCSF_AND_CURDLAN_HIGHDOSE_STIM_DC_DN	GSE32986_UNSTIM_VS_GMCSF_AND_CURDLAN_HIGHDOSE_STIM_DC_DN	3/100	193/32445	0.0219911475103783	0.293365864068059	0.272713360851255	NDRG2/SGSH/ZNF419	3
NOTCH_DN.V1_UP	NOTCH_DN.V1_UP	3/100	193/32445	0.0219911475103783	0.293365864068059	0.272713360851255	RDH5/EPN3/ZNF671	3
RICKMAN_METASTASIS_UP	RICKMAN_METASTASIS_UP	4/100	344/32445	0.0219958283240151	0.293365864068059	0.272713360851255	EFHD1/SEC62/EPM2AIP1/NUDT9	4
GO_VASCULAR_ENDOTHELIAL_GROWTH_FACTOR_RECEPTOR_SIGNALING_PATHWAY	GO_VASCULAR_ENDOTHELIAL_GROWTH_FACTOR_RECEPTOR_SIGNALING_PATHWAY	2/100	74/32445	0.0219970510389114	0.293365864068059	0.272713360851255	MAPK11/FOXC1	2
LEE_LIVER_CANCER_DENA_DN	LEE_LIVER_CANCER_DENA_DN	2/100	74/32445	0.0219970510389114	0.293365864068059	0.272713360851255	NDRG2/EPHX2	2
MORF_PDPK1	MORF_PDPK1	2/100	74/32445	0.0219970510389114	0.293365864068059	0.272713360851255	SLC9A3R2/NR1H2	2
NAKAYAMA_SOFT_TISSUE_TUMORS_PCA1_DN	NAKAYAMA_SOFT_TISSUE_TUMORS_PCA1_DN	2/100	74/32445	0.0219970510389114	0.293365864068059	0.272713360851255	LRRN2/EPHX2	2
OUILLETTE_CLL_13Q14_DELETION_UP	OUILLETTE_CLL_13Q14_DELETION_UP	2/100	74/32445	0.0219970510389114	0.293365864068059	0.272713360851255	NDRG2/ZNF577	2
REACTOME_TRIF_MEDIATED_TLR3_SIGNALING	REACTOME_TRIF_MEDIATED_TLR3_SIGNALING	2/100	74/32445	0.0219970510389114	0.293365864068059	0.272713360851255	DUSP6/MAPK11	2
GSE21546_UNSTIM_VS_ANTI_CD3_STIM_SAP1A_KO_DP_THYMOCYTES_DN	GSE21546_UNSTIM_VS_ANTI_CD3_STIM_SAP1A_KO_DP_THYMOCYTES_DN	3/100	194/32445	0.022287744406824	0.293365864068059	0.272713360851255	RNF135/ZNF497/PCDHB5	3
GGCNNMSMYNTTG_UNKNOWN	GGCNNMSMYNTTG_UNKNOWN	2/100	75/32445	0.0225549645354408	0.293365864068059	0.272713360851255	PCDHGB4/ELOVL5	2
GO_EXTRACELLULAR_LIGAND_GATED_ION_CHANNEL_ACTIVITY	GO_EXTRACELLULAR_LIGAND_GATED_ION_CHANNEL_ACTIVITY	2/100	75/32445	0.0225549645354408	0.293365864068059	0.272713360851255	CHRNE/P2RX6	2
GSE21063_WT_VS_NFATC1_KO_16H_ANTI_IGM_STIM_BCELL_DN	GSE21063_WT_VS_NFATC1_KO_16H_ANTI_IGM_STIM_BCELL_DN	3/100	195/32445	0.0225865294997303	0.293365864068059	0.272713360851255	GPBAR1/PCDHGA10/PCDHGA9	3
GSE21546_UNSTIM_VS_ANTI_CD3_STIM_ELK1_KO_DP_THYMOCYTES_DN	GSE21546_UNSTIM_VS_ANTI_CD3_STIM_ELK1_KO_DP_THYMOCYTES_DN	3/100	195/32445	0.0225865294997303	0.293365864068059	0.272713360851255	EFHD1/PCDHB5/PCDHGA1	3
GSE21546_UNSTIM_VS_ANTI_CD3_STIM_SAP1A_KO_AND_ELK1_KO_DP_THYMOCYTES_UP	GSE21546_UNSTIM_VS_ANTI_CD3_STIM_SAP1A_KO_AND_ELK1_KO_DP_THYMOCYTES_UP	3/100	196/32445	0.0228875028271162	0.293365864068059	0.272713360851255	DBP/RBCK1/NRG2	3
GSE21927_BALBC_VS_C57BL6_MONOCYTE_TUMOR_DN	GSE21927_BALBC_VS_C57BL6_MONOCYTE_TUMOR_DN	3/100	196/32445	0.0228875028271162	0.293365864068059	0.272713360851255	DNAJC22/DBP/EBF4	3
GSE40666_WT_VS_STAT4_KO_CD8_TCELL_UP	GSE40666_WT_VS_STAT4_KO_CD8_TCELL_UP	3/100	196/32445	0.0228875028271162	0.293365864068059	0.272713360851255	SPRY1/PCDHGA8/PCDHGA3	3
MEK_UP.V1_DN	MEK_UP.V1_DN	3/100	196/32445	0.0228875028271162	0.293365864068059	0.272713360851255	QPRT/CASP8/ELOVL5	3
SENGUPTA_NASOPHARYNGEAL_CARCINOMA_DN	SENGUPTA_NASOPHARYNGEAL_CARCINOMA_DN	4/100	349/32445	0.0230419521992654	0.293365864068059	0.272713360851255	AGBL2/BCO2/MORN3/ARSD	4
GSE16385_IFNG_TNF_VS_UNSTIM_MACROPHAGE_ROSIGLITAZONE_TREATED_UP	GSE16385_IFNG_TNF_VS_UNSTIM_MACROPHAGE_ROSIGLITAZONE_TREATED_UP	3/100	197/32445	0.0231906643583351	0.293365864068059	0.272713360851255	LRRN2/ARHGEF18/ZNF350	3
GSE2770_TGFB_AND_IL4_VS_TGFB_AND_IL12_TREATED_ACT_CD4_TCELL_2H_UP	GSE2770_TGFB_AND_IL4_VS_TGFB_AND_IL12_TREATED_ACT_CD4_TCELL_2H_UP	3/100	197/32445	0.0231906643583351	0.293365864068059	0.272713360851255	FCGRT/IRF2BP1/TCEAL3	3
GSE5542_UNTREATED_VS_IFNA_AND_IFNG_TREATED_EPITHELIAL_CELLS_6H_DN	GSE5542_UNTREATED_VS_IFNA_AND_IFNG_TREATED_EPITHELIAL_CELLS_6H_DN	3/100	197/32445	0.0231906643583351	0.293365864068059	0.272713360851255	RCVRN/EVI5L/NRG2	3
GSE21927_SPLEEN_VS_TUMOR_MONOCYTE_C57BL6_UP	GSE21927_SPLEEN_VS_TUMOR_MONOCYTE_C57BL6_UP	3/100	198/32445	0.0234960139946271	0.293365864068059	0.272713360851255	HCAR1/SLC9A3R2/ENDOV	3
GSE26488_WT_VS_HDAC7_KO_DOUBLE_POSITIVE_THYMOCYTE_UP	GSE26488_WT_VS_HDAC7_KO_DOUBLE_POSITIVE_THYMOCYTE_UP	3/100	198/32445	0.0234960139946271	0.293365864068059	0.272713360851255	NUCB2/AGBL2/SPAG16	3
GSE36888_STAT5_AB_KNOCKIN_VS_WT_TCELL_IL2_TREATED_17H_DN	GSE36888_STAT5_AB_KNOCKIN_VS_WT_TCELL_IL2_TREATED_17H_DN	3/100	198/32445	0.0234960139946271	0.293365864068059	0.272713360851255	DUSP6/UXS1/GPBAR1	3
GSE45365_WT_VS_IFNAR_KO_BCELL_UP	GSE45365_WT_VS_IFNAR_KO_BCELL_UP	3/100	198/32445	0.0234960139946271	0.293365864068059	0.272713360851255	ZBTB3/NUCB1/NR1H2	3
GSE6259_33D1_POS_VS_DEC205_POS_SPLENIC_DC_UP	GSE6259_33D1_POS_VS_DEC205_POS_SPLENIC_DC_UP	3/100	198/32445	0.0234960139946271	0.293365864068059	0.272713360851255	DUSP6/SPRY1/PCDHGA8	3
TURASHVILI_BREAST_DUCTAL_CARCINOMA_VS_DUCTAL_NORMAL_DN	TURASHVILI_BREAST_DUCTAL_CARCINOMA_VS_DUCTAL_NORMAL_DN	3/100	198/32445	0.0234960139946271	0.293365864068059	0.272713360851255	NDRG2/CDRT4/FZD7	3
GROSS_HYPOXIA_VIA_HIF1A_UP	GROSS_HYPOXIA_VIA_HIF1A_UP	2/100	77/32445	0.0236882334743649	0.293365864068059	0.272713360851255	KPNA2/SCAMP4	2
REACTOME_TRAF6_MEDIATED_INDUCTION_OF_NFKB_AND_MAP_KINASES_UPON_TLR7_8_OR_9_ACTIVATION	REACTOME_TRAF6_MEDIATED_INDUCTION_OF_NFKB_AND_MAP_KINASES_UPON_TLR7_8_OR_9_ACTIVATION	2/100	77/32445	0.0236882334743649	0.293365864068059	0.272713360851255	DUSP6/MAPK11	2
TAYLOR_METHYLATED_IN_ACUTE_LYMPHOBLASTIC_LEUKEMIA	TAYLOR_METHYLATED_IN_ACUTE_LYMPHOBLASTIC_LEUKEMIA	2/100	77/32445	0.0236882334743649	0.293365864068059	0.272713360851255	NUDT9/PCDHGA12	2
GSE10239_NAIVE_VS_DAY4.5_EFF_CD8_TCELL_DN	GSE10239_NAIVE_VS_DAY4.5_EFF_CD8_TCELL_DN	3/100	199/32445	0.0238035515696687	0.293365864068059	0.272713360851255	RILPL2/KPNA2/GMDS	3
GSE10325_BCELL_VS_LUPUS_BCELL_UP	GSE10325_BCELL_VS_LUPUS_BCELL_UP	3/100	199/32445	0.0238035515696687	0.293365864068059	0.272713360851255	TCTN1/ZNF671/ZNF419	3
GSE10856_CTRL_VS_TNFRSF6B_IN_MACROPHAGE_UP	GSE10856_CTRL_VS_TNFRSF6B_IN_MACROPHAGE_UP	3/100	199/32445	0.0238035515696687	0.293365864068059	0.272713360851255	RCVRN/ARHGEF18/GPBAR1	3
GSE16385_MONOCYTE_VS_MACROPHAGE_UP	GSE16385_MONOCYTE_VS_MACROPHAGE_UP	3/100	199/32445	0.0238035515696687	0.293365864068059	0.272713360851255	ZBTB3/ENDOV/FCGRT	3
GSE17721_0.5H_VS_24H_GARDIQUIMOD_BMDC_DN	GSE17721_0.5H_VS_24H_GARDIQUIMOD_BMDC_DN	3/100	199/32445	0.0238035515696687	0.293365864068059	0.272713360851255	RNF135/CASP8/FZD7	3
GSE21546_WT_VS_SAP1A_KO_DP_THYMOCYTES_UP	GSE21546_WT_VS_SAP1A_KO_DP_THYMOCYTES_UP	3/100	199/32445	0.0238035515696687	0.293365864068059	0.272713360851255	RBCK1/NRG2/ARSD	3
GSE22611_NOD2_TRANSD_VS_CTRL_TRANSD_HEK293_MDP_STIM_6H_DN	GSE22611_NOD2_TRANSD_VS_CTRL_TRANSD_HEK293_MDP_STIM_6H_DN	3/100	199/32445	0.0238035515696687	0.293365864068059	0.272713360851255	CA11/MAPK11/ELOVL5	3
GSE25123_WT_VS_PPARG_KO_MACROPHAGE_ROSIGLITAZONE_STIM_UP	GSE25123_WT_VS_PPARG_KO_MACROPHAGE_ROSIGLITAZONE_STIM_UP	3/100	199/32445	0.0238035515696687	0.293365864068059	0.272713360851255	FCGRT/VGLL4/TCEAL3	3
GSE2585_AIRE_KO_VS_WT_CD80_HIGH_MTEC_UP	GSE2585_AIRE_KO_VS_WT_CD80_HIGH_MTEC_UP	3/100	199/32445	0.0238035515696687	0.293365864068059	0.272713360851255	RDH13/UXS1/RMND5B	3
GSE27786_BCELL_VS_ERYTHROBLAST_DN	GSE27786_BCELL_VS_ERYTHROBLAST_DN	3/100	199/32445	0.0238035515696687	0.293365864068059	0.272713360851255	EPN3/SPAG16/IL17RC	3
GSE27786_NKCELL_VS_ERYTHROBLAST_DN	GSE27786_NKCELL_VS_ERYTHROBLAST_DN	3/100	199/32445	0.0238035515696687	0.293365864068059	0.272713360851255	SPAG16/IL17RC/EPHX2	3
GSE29949_CD8_NEG_DC_SPLEEN_VS_MONOCYTE_BONE_MARROW_DN	GSE29949_CD8_NEG_DC_SPLEEN_VS_MONOCYTE_BONE_MARROW_DN	3/100	199/32445	0.0238035515696687	0.293365864068059	0.272713360851255	CASP8/FZD7/SPRY1	3
GSE32986_UNSTIM_VS_CURDLAN_LOWDOSE_STIM_DC_DN	GSE32986_UNSTIM_VS_CURDLAN_LOWDOSE_STIM_DC_DN	3/100	199/32445	0.0238035515696687	0.293365864068059	0.272713360851255	RILPL2/RNF135/KPNA2	3
GSE36888_STAT5_AB_KNOCKIN_VS_WT_TCELL_IL2_TREATED_2H_UP	GSE36888_STAT5_AB_KNOCKIN_VS_WT_TCELL_IL2_TREATED_2H_UP	3/100	199/32445	0.0238035515696687	0.293365864068059	0.272713360851255	CA11/NUCB1/DBP	3
GSE37416_CTRL_VS_12H_F_TULARENSIS_LVS_NEUTROPHIL_DN	GSE37416_CTRL_VS_12H_F_TULARENSIS_LVS_NEUTROPHIL_DN	3/100	199/32445	0.0238035515696687	0.293365864068059	0.272713360851255	CA11/LIMS3/VGLL4	3
GSE43863_NAIVE_VS_MEMORY_LY6C_INT_CXCR5POS_CD4_TCELL_D150_LCMV_UP	GSE43863_NAIVE_VS_MEMORY_LY6C_INT_CXCR5POS_CD4_TCELL_D150_LCMV_UP	3/100	199/32445	0.0238035515696687	0.293365864068059	0.272713360851255	NDRG2/TNRC6C/MAPK11	3
GSE4535_BM_DERIVED_DC_VS_FOLLICULAR_DC_DN	GSE4535_BM_DERIVED_DC_VS_FOLLICULAR_DC_DN	3/100	199/32445	0.0238035515696687	0.293365864068059	0.272713360851255	RDH5/CA11/FCGRT	3
GSE4748_LPS_VS_LPS_AND_CYANOBACTERIUM_LPSLIKE_STIM_DC_3H_UP	GSE4748_LPS_VS_LPS_AND_CYANOBACTERIUM_LPSLIKE_STIM_DC_3H_UP	3/100	199/32445	0.0238035515696687	0.293365864068059	0.272713360851255	DUSP6/SCAMP4/VGLL4	3
GSE5542_UNTREATED_VS_IFNG_TREATED_EPITHELIAL_CELLS_24H_DN	GSE5542_UNTREATED_VS_IFNG_TREATED_EPITHELIAL_CELLS_24H_DN	3/100	199/32445	0.0238035515696687	0.293365864068059	0.272713360851255	NUCB2/NDRG2/EPHX2	3
WAMUNYOKOLI_OVARIAN_CANCER_LMP_DN	WAMUNYOKOLI_OVARIAN_CANCER_LMP_DN	3/100	199/32445	0.0238035515696687	0.293365864068059	0.272713360851255	FZD7/SPRY1/TCEAL3	3
GSE10094_LCMV_VS_LISTERIA_IND_EFF_CD4_TCELL_UP	GSE10094_LCMV_VS_LISTERIA_IND_EFF_CD4_TCELL_UP	3/100	200/32445	0.0241132768501195	0.293365864068059	0.272713360851255	QPRT/MAPK11/EPM2AIP1	3
GSE10239_NAIVE_VS_KLRG1HIGH_EFF_CD8_TCELL_DN	GSE10239_NAIVE_VS_KLRG1HIGH_EFF_CD8_TCELL_DN	3/100	200/32445	0.0241132768501195	0.293365864068059	0.272713360851255	RILPL2/KPNA2/GMDS	3
GSE10325_BCELL_VS_MYELOID_DN	GSE10325_BCELL_VS_MYELOID_DN	3/100	200/32445	0.0241132768501195	0.293365864068059	0.272713360851255	DUSP6/QPRT/FCGRT	3
GSE11057_NAIVE_VS_CENT_MEMORY_CD4_TCELL_DN	GSE11057_NAIVE_VS_CENT_MEMORY_CD4_TCELL_DN	3/100	200/32445	0.0241132768501195	0.293365864068059	0.272713360851255	RILPL2/RNF135/ELOVL5	3
GSE11961_FOLLICULAR_BCELL_VS_GERMINAL_CENTER_BCELL_DAY40_UP	GSE11961_FOLLICULAR_BCELL_VS_GERMINAL_CENTER_BCELL_DAY40_UP	3/100	200/32445	0.0241132768501195	0.293365864068059	0.272713360851255	SGSH/P2RX6/EPM2AIP1	3
GSE11961_FOLLICULAR_BCELL_VS_GERMINAL_CENTER_BCELL_DAY7_UP	GSE11961_FOLLICULAR_BCELL_VS_GERMINAL_CENTER_BCELL_DAY7_UP	3/100	200/32445	0.0241132768501195	0.293365864068059	0.272713360851255	SLC9A3R2/SPAG16/FZD7	3
GSE11961_FOLLICULAR_BCELL_VS_MEMORY_BCELL_DAY7_UP	GSE11961_FOLLICULAR_BCELL_VS_MEMORY_BCELL_DAY7_UP	3/100	200/32445	0.0241132768501195	0.293365864068059	0.272713360851255	RDH5/CA11/EPHX2	3
GSE11961_GERMINAL_CENTER_BCELL_DAY7_VS_GERMINAL_CENTER_BCELL_DAY40_DN	GSE11961_GERMINAL_CENTER_BCELL_DAY7_VS_GERMINAL_CENTER_BCELL_DAY40_DN	3/100	200/32445	0.0241132768501195	0.293365864068059	0.272713360851255	BCO2/RDH5/SPRY1	3
GSE11961_MARGINAL_ZONE_BCELL_VS_MEMORY_BCELL_DAY40_UP	GSE11961_MARGINAL_ZONE_BCELL_VS_MEMORY_BCELL_DAY40_UP	3/100	200/32445	0.0241132768501195	0.293365864068059	0.272713360851255	RDH5/FZD7/P2RX6	3
GSE11961_PLASMA_CELL_DAY7_VS_GERMINAL_CENTER_BCELL_DAY40_UP	GSE11961_PLASMA_CELL_DAY7_VS_GERMINAL_CENTER_BCELL_DAY40_UP	3/100	200/32445	0.0241132768501195	0.293365864068059	0.272713360851255	DBP/EFHD1/EPHX2	3
GSE11961_UNSTIM_VS_ANTI_IGM_AND_CD40_STIM_6H_FOLLICULAR_BCELL_DN	GSE11961_UNSTIM_VS_ANTI_IGM_AND_CD40_STIM_6H_FOLLICULAR_BCELL_DN	3/100	200/32445	0.0241132768501195	0.293365864068059	0.272713360851255	RDH5/RCVRN/SPRY1	3
GSE11973_MIR223_KOVS_WT_BONE_MARROW_NEUTROPHIL_UP	GSE11973_MIR223_KOVS_WT_BONE_MARROW_NEUTROPHIL_UP	3/100	200/32445	0.0241132768501195	0.293365864068059	0.272713360851255	NUCB2/DUSP6/RILPL2	3
GSE12845_IGD_POS_BLOOD_VS_DARKZONE_GC_TONSIL_BCELL_UP	GSE12845_IGD_POS_BLOOD_VS_DARKZONE_GC_TONSIL_BCELL_UP	3/100	200/32445	0.0241132768501195	0.293365864068059	0.272713360851255	ZNF671/SPRY1/NRG2	3
GSE12845_IGD_POS_BLOOD_VS_PRE_GC_TONSIL_BCELL_UP	GSE12845_IGD_POS_BLOOD_VS_PRE_GC_TONSIL_BCELL_UP	3/100	200/32445	0.0241132768501195	0.293365864068059	0.272713360851255	CA11/NUCB1/AMACR	3
GSE13485_DAY1_VS_DAY7_YF17D_VACCINE_PBMC_UP	GSE13485_DAY1_VS_DAY7_YF17D_VACCINE_PBMC_UP	3/100	200/32445	0.0241132768501195	0.293365864068059	0.272713360851255	SGSH/IL17RC/PCDHGB7	3
GSE14000_TRANSLATED_RNA_VS_MRNA_4H_LPS_DC_UP	GSE14000_TRANSLATED_RNA_VS_MRNA_4H_LPS_DC_UP	3/100	200/32445	0.0241132768501195	0.293365864068059	0.272713360851255	ARHGEF18/SEC62/UPRT	3
GSE1460_CD4_THYMOCYTE_VS_NAIVE_CD4_TCELL_CORD_BLOOD_DN	GSE1460_CD4_THYMOCYTE_VS_NAIVE_CD4_TCELL_CORD_BLOOD_DN	3/100	200/32445	0.0241132768501195	0.293365864068059	0.272713360851255	DNAJC22/CASP8/RBCK1	3
GSE14769_UNSTIM_VS_120MIN_LPS_BMDM_UP	GSE14769_UNSTIM_VS_120MIN_LPS_BMDM_UP	3/100	200/32445	0.0241132768501195	0.293365864068059	0.272713360851255	DUSP6/ORMDL3/EPM2AIP1	3
GSE14769_UNSTIM_VS_80MIN_LPS_BMDM_UP	GSE14769_UNSTIM_VS_80MIN_LPS_BMDM_UP	3/100	200/32445	0.0241132768501195	0.293365864068059	0.272713360851255	ORMDL3/EPM2AIP1/RMND5B	3
GSE15324_ELF4_KO_VS_WT_NAIVE_CD8_TCELL_UP	GSE15324_ELF4_KO_VS_WT_NAIVE_CD8_TCELL_UP	3/100	200/32445	0.0241132768501195	0.293365864068059	0.272713360851255	GALNT9/EVI5L/IL17RC	3
GSE15330_HSC_VS_LYMPHOID_PRIMED_MULTIPOTENT_PROGENITOR_IKAROS_KO_DN	GSE15330_HSC_VS_LYMPHOID_PRIMED_MULTIPOTENT_PROGENITOR_IKAROS_KO_DN	3/100	200/32445	0.0241132768501195	0.293365864068059	0.272713360851255	RNF135/IRF2BP1/EPM2AIP1	3
GSE15733_BM_VS_SPLEEN_MEMORY_CD4_TCELL_DN	GSE15733_BM_VS_SPLEEN_MEMORY_CD4_TCELL_DN	3/100	200/32445	0.0241132768501195	0.293365864068059	0.272713360851255	RILPL2/ARHGEF18/SPRY1	3
GSE15750_DAY6_VS_DAY10_EFF_CD8_TCELL_DN	GSE15750_DAY6_VS_DAY10_EFF_CD8_TCELL_DN	3/100	200/32445	0.0241132768501195	0.293365864068059	0.272713360851255	QPRT/SGSH/DBP	3
GSE16522_MEMORY_VS_NAIVE_ANTI_CD3CD28_STIM_CD8_TCELL_UP	GSE16522_MEMORY_VS_NAIVE_ANTI_CD3CD28_STIM_CD8_TCELL_UP	3/100	200/32445	0.0241132768501195	0.293365864068059	0.272713360851255	TNRC6C/VGLL4/NUDT9	3
GSE17186_BLOOD_VS_CORD_BLOOD_CD21LOW_TRANSITIONAL_BCELL_UP	GSE17186_BLOOD_VS_CORD_BLOOD_CD21LOW_TRANSITIONAL_BCELL_UP	3/100	200/32445	0.0241132768501195	0.293365864068059	0.272713360851255	QPRT/DBP/CASP8	3
GSE17186_MEMORY_VS_CD21HIGH_TRANSITIONAL_BCELL_DN	GSE17186_MEMORY_VS_CD21HIGH_TRANSITIONAL_BCELL_DN	3/100	200/32445	0.0241132768501195	0.293365864068059	0.272713360851255	RILPL2/NUDT9/ELOVL5	3
GSE17721_CPG_VS_GARDIQUIMOD_0.5H_BMDC_DN	GSE17721_CPG_VS_GARDIQUIMOD_0.5H_BMDC_DN	3/100	200/32445	0.0241132768501195	0.293365864068059	0.272713360851255	RNF135/ARHGEF18/UXS1	3
GSE17721_CTRL_VS_LPS_0.5H_BMDC_DN	GSE17721_CTRL_VS_LPS_0.5H_BMDC_DN	3/100	200/32445	0.0241132768501195	0.293365864068059	0.272713360851255	NUCB2/SLC9A3R2/NUDT9	3
GSE17721_CTRL_VS_POLYIC_12H_BMDC_DN	GSE17721_CTRL_VS_POLYIC_12H_BMDC_DN	3/100	200/32445	0.0241132768501195	0.293365864068059	0.272713360851255	NDRG2/MAPK11/NUDT9	3
GSE17721_CTRL_VS_POLYIC_24H_BMDC_UP	GSE17721_CTRL_VS_POLYIC_24H_BMDC_UP	3/100	200/32445	0.0241132768501195	0.293365864068059	0.272713360851255	NUCB2/NUCB1/ELOVL5	3
GSE17721_LPS_VS_CPG_0.5H_BMDC_UP	GSE17721_LPS_VS_CPG_0.5H_BMDC_UP	3/100	200/32445	0.0241132768501195	0.293365864068059	0.272713360851255	RDH5/KPNA2/RMND5B	3
GSE17721_LPS_VS_CPG_4H_BMDC_DN	GSE17721_LPS_VS_CPG_4H_BMDC_DN	3/100	200/32445	0.0241132768501195	0.293365864068059	0.272713360851255	KPNA2/IRF2BP1/P2RX6	3
GSE17721_LPS_VS_PAM3CSK4_8H_BMDC_DN	GSE17721_LPS_VS_PAM3CSK4_8H_BMDC_DN	3/100	200/32445	0.0241132768501195	0.293365864068059	0.272713360851255	TNRC6C/MAPK11/SEC62	3
GSE17721_LPS_VS_POLYIC_2H_BMDC_UP	GSE17721_LPS_VS_POLYIC_2H_BMDC_UP	3/100	200/32445	0.0241132768501195	0.293365864068059	0.272713360851255	RILPL2/EPM2AIP1/NUDT9	3
GSE17721_PAM3CSK4_VS_CPG_12H_BMDC_DN	GSE17721_PAM3CSK4_VS_CPG_12H_BMDC_DN	3/100	200/32445	0.0241132768501195	0.293365864068059	0.272713360851255	CASP8/IL17RC/NUDT9	3
GSE17721_PAM3CSK4_VS_CPG_8H_BMDC_UP	GSE17721_PAM3CSK4_VS_CPG_8H_BMDC_UP	3/100	200/32445	0.0241132768501195	0.293365864068059	0.272713360851255	KPNA2/SEC62/RMND5B	3
GSE17721_PAM3CSK4_VS_GADIQUIMOD_0.5H_BMDC_UP	GSE17721_PAM3CSK4_VS_GADIQUIMOD_0.5H_BMDC_UP	3/100	200/32445	0.0241132768501195	0.293365864068059	0.272713360851255	QPRT/IL17RC/PCDHB5	3
GSE17721_POLYIC_VS_CPG_2H_BMDC_UP	GSE17721_POLYIC_VS_CPG_2H_BMDC_UP	3/100	200/32445	0.0241132768501195	0.293365864068059	0.272713360851255	CASP8/FZD7/AMACR	3
GSE17721_POLYIC_VS_PAM3CSK4_12H_BMDC_UP	GSE17721_POLYIC_VS_PAM3CSK4_12H_BMDC_UP	3/100	200/32445	0.0241132768501195	0.293365864068059	0.272713360851255	NDRG2/VGLL4/NUDT9	3
GSE17974_0H_VS_1H_IN_VITRO_ACT_CD4_TCELL_DN	GSE17974_0H_VS_1H_IN_VITRO_ACT_CD4_TCELL_DN	3/100	200/32445	0.0241132768501195	0.293365864068059	0.272713360851255	KPNA2/FBLN7/SPRY1	3
GSE17974_2.5H_VS_72H_IL4_AND_ANTI_IL12_ACT_CD4_TCELL_UP	GSE17974_2.5H_VS_72H_IL4_AND_ANTI_IL12_ACT_CD4_TCELL_UP	3/100	200/32445	0.0241132768501195	0.293365864068059	0.272713360851255	ZNF350/SEC62/SPRY1	3
GSE17974_CTRL_VS_ACT_IL4_AND_ANTI_IL12_0.5H_CD4_TCELL_DN	GSE17974_CTRL_VS_ACT_IL4_AND_ANTI_IL12_0.5H_CD4_TCELL_DN	3/100	200/32445	0.0241132768501195	0.293365864068059	0.272713360851255	ZBTB3/KPNA2/SPRY1	3
GSE18148_CBFB_KO_VS_WT_TREG_DN	GSE18148_CBFB_KO_VS_WT_TREG_DN	3/100	200/32445	0.0241132768501195	0.293365864068059	0.272713360851255	NUCB2/SLC9A3R2/EPM2AIP1	3
GSE18281_SUBCAPSULAR_VS_PERIMEDULLARY_CORTICAL_REGION_OF_THYMUS_UP	GSE18281_SUBCAPSULAR_VS_PERIMEDULLARY_CORTICAL_REGION_OF_THYMUS_UP	3/100	200/32445	0.0241132768501195	0.293365864068059	0.272713360851255	NDRG2/MAPK11/AMACR	3
GSE18804_SPLEEN_MACROPHAGE_VS_COLON_TUMORAL_MACROPHAGE_UP	GSE18804_SPLEEN_MACROPHAGE_VS_COLON_TUMORAL_MACROPHAGE_UP	3/100	200/32445	0.0241132768501195	0.293365864068059	0.272713360851255	CASP8/RBCK1/GMDS	3
GSE19888_CTRL_VS_A3R_ACTIVATION_MAST_CELL_DN	GSE19888_CTRL_VS_A3R_ACTIVATION_MAST_CELL_DN	3/100	200/32445	0.0241132768501195	0.293365864068059	0.272713360851255	EFHD1/SEC62/NRG2	3
GSE19923_E2A_KO_VS_E2A_AND_HEB_KO_DP_THYMOCYTE_DN	GSE19923_E2A_KO_VS_E2A_AND_HEB_KO_DP_THYMOCYTE_DN	3/100	200/32445	0.0241132768501195	0.293365864068059	0.272713360851255	NUCB2/DUSP6/NUDT9	3
GSE20198_IL12_VS_IFNA_TREATED_ACT_CD4_TCELL_DN	GSE20198_IL12_VS_IFNA_TREATED_ACT_CD4_TCELL_DN	3/100	200/32445	0.0241132768501195	0.293365864068059	0.272713360851255	NUCB1/UXS1/EPM2AIP1	3
GSE20198_IL12_VS_IL12_IL18_TREATED_ACT_CD4_TCELL_UP	GSE20198_IL12_VS_IL12_IL18_TREATED_ACT_CD4_TCELL_UP	3/100	200/32445	0.0241132768501195	0.293365864068059	0.272713360851255	DUSP6/CASP8/GMDS	3
GSE20198_UNTREATED_VS_IL12_IL18_TREATED_ACT_CD4_TCELL_DN	GSE20198_UNTREATED_VS_IL12_IL18_TREATED_ACT_CD4_TCELL_DN	3/100	200/32445	0.0241132768501195	0.293365864068059	0.272713360851255	ZBTB3/NR1H2/ELOVL5	3
GSE20366_CD103_POS_VS_NEG_TREG_KLRG1NEG_DN	GSE20366_CD103_POS_VS_NEG_TREG_KLRG1NEG_DN	3/100	200/32445	0.0241132768501195	0.293365864068059	0.272713360851255	NUCB2/SPRY1/PCDHGC4	3
GSE20366_EX_VIVO_VS_HOMEOSTATIC_CONVERSION_NAIVE_CD4_TCELL_DN	GSE20366_EX_VIVO_VS_HOMEOSTATIC_CONVERSION_NAIVE_CD4_TCELL_DN	3/100	200/32445	0.0241132768501195	0.293365864068059	0.272713360851255	KPNA2/FCGRT/SPAG16	3
GSE20366_TREG_VS_NAIVE_CD4_TCELL_HOMEOSTATIC_CONVERSION_UP	GSE20366_TREG_VS_NAIVE_CD4_TCELL_HOMEOSTATIC_CONVERSION_UP	3/100	200/32445	0.0241132768501195	0.293365864068059	0.272713360851255	NUCB2/KPNA2/FOXC1	3
GSE20754_WT_VS_TCF1_KO_MEMORY_CD8_TCELL_DN	GSE20754_WT_VS_TCF1_KO_MEMORY_CD8_TCELL_DN	3/100	200/32445	0.0241132768501195	0.293365864068059	0.272713360851255	SLC9A3R2/AMACR/ELOVL5	3
GSE21063_WT_VS_NFATC1_KO_8H_ANTI_IGM_STIM_BCELL_DN	GSE21063_WT_VS_NFATC1_KO_8H_ANTI_IGM_STIM_BCELL_DN	3/100	200/32445	0.0241132768501195	0.293365864068059	0.272713360851255	DBP/RBCK1/SPRY1	3
GSE2128_CTRL_VS_MIMETOPE_NEGATIVE_SELECTION_DP_THYMOCYTE_NOD_UP	GSE2128_CTRL_VS_MIMETOPE_NEGATIVE_SELECTION_DP_THYMOCYTE_NOD_UP	3/100	200/32445	0.0241132768501195	0.293365864068059	0.272713360851255	NUCB1/CASP8/SPRY1	3
GSE21360_PRIMARY_VS_TERTIARY_MEMORY_CD8_TCELL_DN	GSE21360_PRIMARY_VS_TERTIARY_MEMORY_CD8_TCELL_DN	3/100	200/32445	0.0241132768501195	0.293365864068059	0.272713360851255	NUCB1/FZD7/RBCK1	3
GSE22611_UNSTIM_VS_2H_MDP_STIM_NOD2_TRANSDUCED_HEK293T_CELL_DN	GSE22611_UNSTIM_VS_2H_MDP_STIM_NOD2_TRANSDUCED_HEK293T_CELL_DN	3/100	200/32445	0.0241132768501195	0.293365864068059	0.272713360851255	DNAJC22/SLC9A3R2/DBP	3
GSE22886_CD4_TCELL_VS_BCELL_NAIVE_UP	GSE22886_CD4_TCELL_VS_BCELL_NAIVE_UP	3/100	200/32445	0.0241132768501195	0.293365864068059	0.272713360851255	NUCB2/FCGRT/EPHX2	3
GSE22886_IGG_IGA_MEMORY_BCELL_VS_BM_PLASMA_CELL_DN	GSE22886_IGG_IGA_MEMORY_BCELL_VS_BM_PLASMA_CELL_DN	3/100	200/32445	0.0241132768501195	0.293365864068059	0.272713360851255	NUCB2/TCTN1/QPRT	3
GSE22886_IGG_IGA_MEMORY_BCELL_VS_BM_PLASMA_CELL_UP	GSE22886_IGG_IGA_MEMORY_BCELL_VS_BM_PLASMA_CELL_UP	3/100	200/32445	0.0241132768501195	0.293365864068059	0.272713360851255	ARHGEF18/SPRY1/ELOVL5	3
GSE22886_NAIVE_BCELL_VS_BM_PLASMA_CELL_DN	GSE22886_NAIVE_BCELL_VS_BM_PLASMA_CELL_DN	3/100	200/32445	0.0241132768501195	0.293365864068059	0.272713360851255	NUCB2/QPRT/PCDHGA10	3
GSE22886_NAIVE_CD4_TCELL_VS_12H_ACT_TH1_UP	GSE22886_NAIVE_CD4_TCELL_VS_12H_ACT_TH1_UP	3/100	200/32445	0.0241132768501195	0.293365864068059	0.272713360851255	BBS1/ZNF671/ARHGEF18	3
GSE22886_NAIVE_CD4_TCELL_VS_48H_ACT_TH2_UP	GSE22886_NAIVE_CD4_TCELL_VS_48H_ACT_TH2_UP	3/100	200/32445	0.0241132768501195	0.293365864068059	0.272713360851255	FCGRT/DBP/UXS1	3
GSE22886_NAIVE_CD8_TCELL_VS_MEMORY_TCELL_UP	GSE22886_NAIVE_CD8_TCELL_VS_MEMORY_TCELL_UP	3/100	200/32445	0.0241132768501195	0.293365864068059	0.272713360851255	NUCB2/EPN3/FOXC1	3
GSE22886_NAIVE_TCELL_VS_NKCELL_UP	GSE22886_NAIVE_TCELL_VS_NKCELL_UP	3/100	200/32445	0.0241132768501195	0.293365864068059	0.272713360851255	FCGRT/ARHGEF18/UXS1	3
GSE22886_NAIVE_VS_MEMORY_TCELL_UP	GSE22886_NAIVE_VS_MEMORY_TCELL_UP	3/100	200/32445	0.0241132768501195	0.293365864068059	0.272713360851255	EPN3/PLEKHA4/FOXC1	3
GSE22935_UNSTIM_VS_24H_MBOVIS_BCG_STIM_MACROPHAGE_UP	GSE22935_UNSTIM_VS_24H_MBOVIS_BCG_STIM_MACROPHAGE_UP	3/100	200/32445	0.0241132768501195	0.293365864068059	0.272713360851255	RCVRN/FZD7/NUDT9	3
GSE22935_UNSTIM_VS_24H_MBOVIS_BCG_STIM_MYD88_KO_MACROPHAGE_DN	GSE22935_UNSTIM_VS_24H_MBOVIS_BCG_STIM_MYD88_KO_MACROPHAGE_DN	3/100	200/32445	0.0241132768501195	0.293365864068059	0.272713360851255	DUSP6/MAPK11/FOXC1	3
GSE22935_UNSTIM_VS_48H_MBOVIS_BCG_STIM_MYD88_KO_MACROPHAGE_UP	GSE22935_UNSTIM_VS_48H_MBOVIS_BCG_STIM_MYD88_KO_MACROPHAGE_UP	3/100	200/32445	0.0241132768501195	0.293365864068059	0.272713360851255	TNRC6C/CDRT4/DBP	3
GSE23114_PERITONEAL_CAVITY_B1A_BCELL_VS_SPLEEN_BCELL_IN_SLE2C1_MOUSE_UP	GSE23114_PERITONEAL_CAVITY_B1A_BCELL_VS_SPLEEN_BCELL_IN_SLE2C1_MOUSE_UP	3/100	200/32445	0.0241132768501195	0.293365864068059	0.272713360851255	FCGRT/ARHGEF18/IRF2BP1	3
GSE23114_WT_VS_SLE2C1_MOUSE_SPLEEN_B1A_BCELL_DN	GSE23114_WT_VS_SLE2C1_MOUSE_SPLEEN_B1A_BCELL_DN	3/100	200/32445	0.0241132768501195	0.293365864068059	0.272713360851255	NUCB1/IRF2BP1/MAPK11	3
GSE23321_CENTRAL_VS_EFFECTOR_MEMORY_CD8_TCELL_UP	GSE23321_CENTRAL_VS_EFFECTOR_MEMORY_CD8_TCELL_UP	3/100	200/32445	0.0241132768501195	0.293365864068059	0.272713360851255	RILPL2/RNF135/FOXC1	3
GSE23925_LIGHT_ZONE_VS_NAIVE_BCELL_UP	GSE23925_LIGHT_ZONE_VS_NAIVE_BCELL_UP	3/100	200/32445	0.0241132768501195	0.293365864068059	0.272713360851255	DUSP6/RILPL2/SPRY1	3
GSE24142_DN2_VS_DN3_THYMOCYTE_FETAL_DN	GSE24142_DN2_VS_DN3_THYMOCYTE_FETAL_DN	3/100	200/32445	0.0241132768501195	0.293365864068059	0.272713360851255	ORMDL3/DBP/EPHX2	3
GSE24210_TCONV_VS_TREG_DN	GSE24210_TCONV_VS_TREG_DN	3/100	200/32445	0.0241132768501195	0.293365864068059	0.272713360851255	KPNA2/GMDS/EPHX2	3
GSE24634_IL4_VS_CTRL_TREATED_NAIVE_CD4_TCELL_DAY3_DN	GSE24634_IL4_VS_CTRL_TREATED_NAIVE_CD4_TCELL_DAY3_DN	3/100	200/32445	0.0241132768501195	0.293365864068059	0.272713360851255	DUSP6/RBCK1/EPHX2	3
GSE24634_TEFF_VS_TCONV_DAY3_IN_CULTURE_DN	GSE24634_TEFF_VS_TCONV_DAY3_IN_CULTURE_DN	3/100	200/32445	0.0241132768501195	0.293365864068059	0.272713360851255	NUCB2/FCGRT/CASP8	3
GSE24634_TREG_VS_TCONV_POST_DAY10_IL4_CONVERSION_DN	GSE24634_TREG_VS_TCONV_POST_DAY10_IL4_CONVERSION_DN	3/100	200/32445	0.0241132768501195	0.293365864068059	0.272713360851255	QPRT/FCGRT/EFHD1	3
GSE24634_TREG_VS_TCONV_POST_DAY7_IL4_CONVERSION_DN	GSE24634_TREG_VS_TCONV_POST_DAY7_IL4_CONVERSION_DN	3/100	200/32445	0.0241132768501195	0.293365864068059	0.272713360851255	SGSH/FCGRT/DBP	3
GSE25087_TREG_VS_TCONV_ADULT_UP	GSE25087_TREG_VS_TCONV_ADULT_UP	3/100	200/32445	0.0241132768501195	0.293365864068059	0.272713360851255	SGSH/CASP8/ELOVL5	3
GSE25123_IL4_VS_IL4_AND_ROSIGLITAZONE_STIM_MACROPHAGE_DAY10_UP	GSE25123_IL4_VS_IL4_AND_ROSIGLITAZONE_STIM_MACROPHAGE_DAY10_UP	3/100	200/32445	0.0241132768501195	0.293365864068059	0.272713360851255	RILPL2/NUCB1/MAPK11	3
GSE26156_DOUBLE_POSITIVE_VS_CD4_SINGLE_POSITIVE_THYMOCYTE_UP	GSE26156_DOUBLE_POSITIVE_VS_CD4_SINGLE_POSITIVE_THYMOCYTE_UP	3/100	200/32445	0.0241132768501195	0.293365864068059	0.272713360851255	NUCB2/FCGRT/ARHGEF18	3
GSE26495_NAIVE_VS_PD1HIGH_CD8_TCELL_UP	GSE26495_NAIVE_VS_PD1HIGH_CD8_TCELL_UP	3/100	200/32445	0.0241132768501195	0.293365864068059	0.272713360851255	AGBL2/EFHD1/TCEAL3	3
GSE26495_NAIVE_VS_PD1LOW_CD8_TCELL_UP	GSE26495_NAIVE_VS_PD1LOW_CD8_TCELL_UP	3/100	200/32445	0.0241132768501195	0.293365864068059	0.272713360851255	AGBL2/EFHD1/RMND5B	3
GSE26669_CTRL_VS_COSTIM_BLOCK_MLR_CD4_TCELL_UP	GSE26669_CTRL_VS_COSTIM_BLOCK_MLR_CD4_TCELL_UP	3/100	200/32445	0.0241132768501195	0.293365864068059	0.272713360851255	NUCB1/CASP8/GMDS	3
GSE2706_R848_VS_R848_AND_LPS_8H_STIM_DC_UP	GSE2706_R848_VS_R848_AND_LPS_8H_STIM_DC_UP	3/100	200/32445	0.0241132768501195	0.293365864068059	0.272713360851255	BCO2/ORMDL3/EPHX2	3
GSE2706_UNSTIM_VS_8H_LPS_AND_R848_DC_UP	GSE2706_UNSTIM_VS_8H_LPS_AND_R848_DC_UP	3/100	200/32445	0.0241132768501195	0.293365864068059	0.272713360851255	RNF135/EFHD1/ARSD	3
GSE2706_UNSTIM_VS_8H_R848_DC_UP	GSE2706_UNSTIM_VS_8H_R848_DC_UP	3/100	200/32445	0.0241132768501195	0.293365864068059	0.272713360851255	NUCB2/DBP/GPBAR1	3
GSE27434_WT_VS_DNMT1_KO_TREG_UP	GSE27434_WT_VS_DNMT1_KO_TREG_UP	3/100	200/32445	0.0241132768501195	0.293365864068059	0.272713360851255	RCVRN/SLC38A10/RBCK1	3
GSE2770_TGFB_AND_IL4_ACT_VS_ACT_CD4_TCELL_6H_UP	GSE2770_TGFB_AND_IL4_ACT_VS_ACT_CD4_TCELL_6H_UP	3/100	200/32445	0.0241132768501195	0.293365864068059	0.272713360851255	RILPL2/FCGRT/RBCK1	3
GSE2770_TGFB_AND_IL4_VS_IL12_TREATED_ACT_CD4_TCELL_48H_UP	GSE2770_TGFB_AND_IL4_VS_IL12_TREATED_ACT_CD4_TCELL_48H_UP	3/100	200/32445	0.0241132768501195	0.293365864068059	0.272713360851255	RNF135/FCGRT/GPBAR1	3
GSE2770_TGFB_AND_IL4_VS_IL4_TREATED_ACT_CD4_TCELL_2H_DN	GSE2770_TGFB_AND_IL4_VS_IL4_TREATED_ACT_CD4_TCELL_2H_DN	3/100	200/32445	0.0241132768501195	0.293365864068059	0.272713360851255	ORMDL3/UXS1/IL17RC	3
GSE2770_TGFB_AND_IL4_VS_IL4_TREATED_ACT_CD4_TCELL_6H_UP	GSE2770_TGFB_AND_IL4_VS_IL4_TREATED_ACT_CD4_TCELL_6H_UP	3/100	200/32445	0.0241132768501195	0.293365864068059	0.272713360851255	FCGRT/ARHGEF18/RBCK1	3
GSE2770_UNTREATED_VS_TGFB_AND_IL4_TREATED_ACT_CD4_TCELL_2H_UP	GSE2770_UNTREATED_VS_TGFB_AND_IL4_TREATED_ACT_CD4_TCELL_2H_UP	3/100	200/32445	0.0241132768501195	0.293365864068059	0.272713360851255	SLC38A10/NUCB1/UXS1	3
GSE27786_CD4_TCELL_VS_NKCELL_UP	GSE27786_CD4_TCELL_VS_NKCELL_UP	3/100	200/32445	0.0241132768501195	0.293365864068059	0.272713360851255	LRRN2/TNRC6C/DBP	3
GSE27786_ERYTHROBLAST_VS_MONO_MAC_DN	GSE27786_ERYTHROBLAST_VS_MONO_MAC_DN	3/100	200/32445	0.0241132768501195	0.293365864068059	0.272713360851255	DBP/CASP8/UXS1	3
GSE27786_LSK_VS_ERYTHROBLAST_UP	GSE27786_LSK_VS_ERYTHROBLAST_UP	3/100	200/32445	0.0241132768501195	0.293365864068059	0.272713360851255	CASP8/UXS1/RMND5B	3
GSE27786_NKCELL_VS_NKTCELL_DN	GSE27786_NKCELL_VS_NKTCELL_DN	3/100	200/32445	0.0241132768501195	0.293365864068059	0.272713360851255	TNRC6C/RMND5B/GMDS	3
GSE27786_NKTCELL_VS_NEUTROPHIL_DN	GSE27786_NKTCELL_VS_NEUTROPHIL_DN	3/100	200/32445	0.0241132768501195	0.293365864068059	0.272713360851255	GALNT9/NR1H2/FZD7	3
GSE28726_ACT_CD4_TCELL_VS_ACT_NKTCELL_DN	GSE28726_ACT_CD4_TCELL_VS_ACT_NKTCELL_DN	3/100	200/32445	0.0241132768501195	0.293365864068059	0.272713360851255	NUCB2/FCGRT/ARHGEF18	3
GSE28726_NAIVE_VS_ACTIVATED_CD4_TCELL_UP	GSE28726_NAIVE_VS_ACTIVATED_CD4_TCELL_UP	3/100	200/32445	0.0241132768501195	0.293365864068059	0.272713360851255	RDH5/FCGRT/MAPK11	3
GSE28726_NAIVE_VS_ACTIVATED_NKTCELL_UP	GSE28726_NAIVE_VS_ACTIVATED_NKTCELL_UP	3/100	200/32445	0.0241132768501195	0.293365864068059	0.272713360851255	CA11/IRF2BP1/MAPK11	3
GSE28726_NAIVE_VS_ACTIVATED_VA24NEG_NKTCELL_DN	GSE28726_NAIVE_VS_ACTIVATED_VA24NEG_NKTCELL_DN	3/100	200/32445	0.0241132768501195	0.293365864068059	0.272713360851255	RDH5/CA11/MAPK11	3
GSE29615_CTRL_VS_DAY7_LAIV_FLU_VACCINE_PBMC_DN	GSE29615_CTRL_VS_DAY7_LAIV_FLU_VACCINE_PBMC_DN	3/100	200/32445	0.0241132768501195	0.293365864068059	0.272713360851255	SLC9A3R2/P2RX6/FAM107A	3
GSE29618_BCELL_VS_MDC_DAY7_FLU_VACCINE_UP	GSE29618_BCELL_VS_MDC_DAY7_FLU_VACCINE_UP	3/100	200/32445	0.0241132768501195	0.293365864068059	0.272713360851255	ARHGEF18/SEC62/SPRY1	3
GSE30083_SP1_VS_SP3_THYMOCYTE_DN	GSE30083_SP1_VS_SP3_THYMOCYTE_DN	3/100	200/32445	0.0241132768501195	0.293365864068059	0.272713360851255	QPRT/RNF135/SGSH	3
GSE30153_LUPUS_VS_HEALTHY_DONOR_BCELL_DN	GSE30153_LUPUS_VS_HEALTHY_DONOR_BCELL_DN	3/100	200/32445	0.0241132768501195	0.293365864068059	0.272713360851255	CHRNE/FZD7/NRG2	3
GSE3039_CD4_TCELL_VS_NKT_CELL_DN	GSE3039_CD4_TCELL_VS_NKT_CELL_DN	3/100	200/32445	0.0241132768501195	0.293365864068059	0.272713360851255	NUCB2/NR1H2/RMND5B	3
GSE31082_DN_VS_DP_THYMOCYTE_DN	GSE31082_DN_VS_DP_THYMOCYTE_DN	3/100	200/32445	0.0241132768501195	0.293365864068059	0.272713360851255	TNRC6C/NR1H2/SEC62	3
GSE32986_UNSTIM_VS_GMCSF_AND_CURDLAN_LOWDOSE_STIM_DC_DN	GSE32986_UNSTIM_VS_GMCSF_AND_CURDLAN_LOWDOSE_STIM_DC_DN	3/100	200/32445	0.0241132768501195	0.293365864068059	0.272713360851255	SLC38A10/RNF135/SGSH	3
GSE33292_DN3_THYMOCYTE_VS_TCELL_LYMPHOMA_FROM_TCF1_KO_DN	GSE33292_DN3_THYMOCYTE_VS_TCELL_LYMPHOMA_FROM_TCF1_KO_DN	3/100	200/32445	0.0241132768501195	0.293365864068059	0.272713360851255	SGSH/MAPK11/EPHX2	3
GSE339_CD8POS_VS_CD4CD8DN_DC_IN_CULTURE_UP	GSE339_CD8POS_VS_CD4CD8DN_DC_IN_CULTURE_UP	3/100	200/32445	0.0241132768501195	0.293365864068059	0.272713360851255	NUCB1/NUDT9/AMACR	3
GSE34515_CD16_NEG_MONOCYTE_VS_DC_DN	GSE34515_CD16_NEG_MONOCYTE_VS_DC_DN	3/100	200/32445	0.0241132768501195	0.293365864068059	0.272713360851255	RDH5/IRF2BP1/CASP8	3
GSE360_HIGH_DOSE_B_MALAYI_VS_M_TUBERCULOSIS_DC_UP	GSE360_HIGH_DOSE_B_MALAYI_VS_M_TUBERCULOSIS_DC_UP	3/100	200/32445	0.0241132768501195	0.293365864068059	0.272713360851255	SLC38A10/ARHGEF18/VGLL4	3
GSE360_HIGH_DOSE_B_MALAYI_VS_M_TUBERCULOSIS_MAC_UP	GSE360_HIGH_DOSE_B_MALAYI_VS_M_TUBERCULOSIS_MAC_UP	3/100	200/32445	0.0241132768501195	0.293365864068059	0.272713360851255	NDRG2/FCGRT/VGLL4	3
GSE360_L_DONOVANI_VS_T_GONDII_DC_UP	GSE360_L_DONOVANI_VS_T_GONDII_DC_UP	3/100	200/32445	0.0241132768501195	0.293365864068059	0.272713360851255	P2RX6/PCDHGA12/GMDS	3
GSE360_T_GONDII_VS_B_MALAYI_HIGH_DOSE_DC_DN	GSE360_T_GONDII_VS_B_MALAYI_HIGH_DOSE_DC_DN	3/100	200/32445	0.0241132768501195	0.293365864068059	0.272713360851255	QPRT/ARHGEF18/EPHX2	3
GSE36009_UNSTIM_VS_LPS_STIM_DC_UP	GSE36009_UNSTIM_VS_LPS_STIM_DC_UP	3/100	200/32445	0.0241132768501195	0.293365864068059	0.272713360851255	RBCK1/VGLL4/AMACR	3
GSE36009_WT_VS_NLRP10_KO_DC_UP	GSE36009_WT_VS_NLRP10_KO_DC_UP	3/100	200/32445	0.0241132768501195	0.293365864068059	0.272713360851255	BCO2/VGLL4/NUDT9	3
GSE36392_EOSINOPHIL_VS_MAC_IL25_TREATED_LUNG_UP	GSE36392_EOSINOPHIL_VS_MAC_IL25_TREATED_LUNG_UP	3/100	200/32445	0.0241132768501195	0.293365864068059	0.272713360851255	LRRN2/DUSP6/NDRG2	3
GSE36476_CTRL_VS_TSST_ACT_16H_MEMORY_CD4_TCELL_OLD_UP	GSE36476_CTRL_VS_TSST_ACT_16H_MEMORY_CD4_TCELL_OLD_UP	3/100	200/32445	0.0241132768501195	0.293365864068059	0.272713360851255	NUCB2/FCGRT/ARHGEF18	3
GSE36476_CTRL_VS_TSST_ACT_72H_MEMORY_CD4_TCELL_OLD_UP	GSE36476_CTRL_VS_TSST_ACT_72H_MEMORY_CD4_TCELL_OLD_UP	3/100	200/32445	0.0241132768501195	0.293365864068059	0.272713360851255	FCGRT/SPRY1/PCDHGC3	3
GSE36476_YOUNG_VS_OLD_DONOR_MEMORY_CD4_TCELL_40H_TSST_ACT_UP	GSE36476_YOUNG_VS_OLD_DONOR_MEMORY_CD4_TCELL_40H_TSST_ACT_UP	3/100	200/32445	0.0241132768501195	0.293365864068059	0.272713360851255	PCDHGA11/FOXC1/ARSD	3
GSE36826_WT_VS_IL1R_KO_SKIN_UP	GSE36826_WT_VS_IL1R_KO_SKIN_UP	3/100	200/32445	0.0241132768501195	0.293365864068059	0.272713360851255	DNAJC22/CA11/DBP	3
GSE369_PRE_VS_POST_IL6_INJECTION_SOCS3_KO_LIVER_DN	GSE369_PRE_VS_POST_IL6_INJECTION_SOCS3_KO_LIVER_DN	3/100	200/32445	0.0241132768501195	0.293365864068059	0.272713360851255	SGSH/NUCB1/FCGRT	3
GSE3720_VD1_VS_VD2_GAMMADELTA_TCELL_DN	GSE3720_VD1_VS_VD2_GAMMADELTA_TCELL_DN	3/100	200/32445	0.0241132768501195	0.293365864068059	0.272713360851255	RILPL2/GALNT9/GMDS	3
GSE37301_COMMON_LYMPHOID_PROGENITOR_VS_CD4_TCELL_UP	GSE37301_COMMON_LYMPHOID_PROGENITOR_VS_CD4_TCELL_UP	3/100	200/32445	0.0241132768501195	0.293365864068059	0.272713360851255	UXS1/SEC62/IL17RC	3
GSE37301_COMMON_LYMPHOID_PROGENITOR_VS_RAG2_KO_NK_CELL_DN	GSE37301_COMMON_LYMPHOID_PROGENITOR_VS_RAG2_KO_NK_CELL_DN	3/100	200/32445	0.0241132768501195	0.293365864068059	0.272713360851255	SPAG16/RMND5B/PCDHGA9	3
GSE38304_MYC_NEG_VS_POS_GC_BCELL_DN	GSE38304_MYC_NEG_VS_POS_GC_BCELL_DN	3/100	200/32445	0.0241132768501195	0.293365864068059	0.272713360851255	RILPL2/GALNT9/NUCB1	3
GSE3982_BCELL_VS_TH2_UP	GSE3982_BCELL_VS_TH2_UP	3/100	200/32445	0.0241132768501195	0.293365864068059	0.272713360851255	BBS1/TCTN1/SGSH	3
GSE3982_EOSINOPHIL_VS_MAST_CELL_UP	GSE3982_EOSINOPHIL_VS_MAST_CELL_UP	3/100	200/32445	0.0241132768501195	0.293365864068059	0.272713360851255	CASP8/SEC62/PCDHGA8	3
GSE3982_EOSINOPHIL_VS_TH2_UP	GSE3982_EOSINOPHIL_VS_TH2_UP	3/100	200/32445	0.0241132768501195	0.293365864068059	0.272713360851255	SEC62/PCDHGA10/ELOVL5	3
GSE3982_MAST_CELL_VS_BCELL_UP	GSE3982_MAST_CELL_VS_BCELL_UP	3/100	200/32445	0.0241132768501195	0.293365864068059	0.272713360851255	QPRT/KPNA2/ZNF155	3
GSE3982_MAST_CELL_VS_CENT_MEMORY_CD4_TCELL_UP	GSE3982_MAST_CELL_VS_CENT_MEMORY_CD4_TCELL_UP	3/100	200/32445	0.0241132768501195	0.293365864068059	0.272713360851255	DUSP6/NDRG2/QPRT	3
GSE3982_MEMORY_CD4_TCELL_VS_TH1_DN	GSE3982_MEMORY_CD4_TCELL_VS_TH1_DN	3/100	200/32445	0.0241132768501195	0.293365864068059	0.272713360851255	DUSP6/QPRT/SPRY1	3
GSE3982_NEUTROPHIL_VS_BCELL_DN	GSE3982_NEUTROPHIL_VS_BCELL_DN	3/100	200/32445	0.0241132768501195	0.293365864068059	0.272713360851255	ZBTB3/KPNA2/VGLL4	3
GSE3982_NKCELL_VS_TH1_DN	GSE3982_NKCELL_VS_TH1_DN	3/100	200/32445	0.0241132768501195	0.293365864068059	0.272713360851255	QPRT/KPNA2/SPRY1	3
GSE39820_TGFBETA1_IL6_VS_TGFBETA1_IL6_IL23A_TREATED_CD4_TCELL_DN	GSE39820_TGFBETA1_IL6_VS_TGFBETA1_IL6_IL23A_TREATED_CD4_TCELL_DN	3/100	200/32445	0.0241132768501195	0.293365864068059	0.272713360851255	CHRNE/SPRY1/ELOVL5	3
GSE40273_EOS_KO_VS_WT_TREG_UP	GSE40273_EOS_KO_VS_WT_TREG_UP	3/100	200/32445	0.0241132768501195	0.293365864068059	0.272713360851255	RILPL2/NUCB1/SEC62	3
GSE40274_CTRL_VS_FOXP3_TRANSDUCED_ACTIVATED_CD4_TCELL_DN	GSE40274_CTRL_VS_FOXP3_TRANSDUCED_ACTIVATED_CD4_TCELL_DN	3/100	200/32445	0.0241132768501195	0.293365864068059	0.272713360851255	NUCB2/RILPL2/ARHGEF18	3
GSE41176_WT_VS_TAK1_KO_ANTI_IGM_STIM_BCELL_6H_UP	GSE41176_WT_VS_TAK1_KO_ANTI_IGM_STIM_BCELL_6H_UP	3/100	200/32445	0.0241132768501195	0.293365864068059	0.272713360851255	LRRC4B/FBLN7/EBF4	3
GSE41867_DAY6_EFFECTOR_VS_DAY30_MEMORY_CD8_TCELL_LCMV_ARMSTRONG_DN	GSE41867_DAY6_EFFECTOR_VS_DAY30_MEMORY_CD8_TCELL_LCMV_ARMSTRONG_DN	3/100	200/32445	0.0241132768501195	0.293365864068059	0.272713360851255	FCGRT/SPRY1/ELOVL5	3
GSE41978_KLRG1_HIGH_VS_LOW_EFFECTOR_CD8_TCELL_UP	GSE41978_KLRG1_HIGH_VS_LOW_EFFECTOR_CD8_TCELL_UP	3/100	200/32445	0.0241132768501195	0.293365864068059	0.272713360851255	MORN3/NDRG2/RDH13	3
GSE42021_CD24HI_VS_CD24INT_TREG_THYMUS_DN	GSE42021_CD24HI_VS_CD24INT_TREG_THYMUS_DN	3/100	200/32445	0.0241132768501195	0.293365864068059	0.272713360851255	NUCB1/CASP8/RBCK1	3
GSE42021_CD24INT_TREG_VS_CD24INT_TCONV_THYMUS_UP	GSE42021_CD24INT_TREG_VS_CD24INT_TCONV_THYMUS_UP	3/100	200/32445	0.0241132768501195	0.293365864068059	0.272713360851255	SLC38A10/DBP/RBCK1	3
GSE42021_TREG_PLN_VS_CD24HI_TREG_THYMUS_DN	GSE42021_TREG_PLN_VS_CD24HI_TREG_THYMUS_DN	3/100	200/32445	0.0241132768501195	0.293365864068059	0.272713360851255	SLC38A10/DBP/RBCK1	3
GSE42021_TREG_PLN_VS_TREG_PRECURSORS_THYMUS_DN	GSE42021_TREG_PLN_VS_TREG_PRECURSORS_THYMUS_DN	3/100	200/32445	0.0241132768501195	0.293365864068059	0.272713360851255	CASP8/RBCK1/PCDHGA11	3
GSE43863_DAY6_EFF_VS_DAY150_MEM_TH1_CD4_TCELL_UP	GSE43863_DAY6_EFF_VS_DAY150_MEM_TH1_CD4_TCELL_UP	3/100	200/32445	0.0241132768501195	0.293365864068059	0.272713360851255	RILPL2/SPRY1/RMND5B	3
GSE43863_NAIVE_VS_MEMORY_TFH_CD4_TCELL_D150_LCMV_UP	GSE43863_NAIVE_VS_MEMORY_TFH_CD4_TCELL_D150_LCMV_UP	3/100	200/32445	0.0241132768501195	0.293365864068059	0.272713360851255	ARHGEF18/MAPK11/RMND5B	3
GSE43863_TH1_VS_TFH_EFFECTOR_CD4_TCELL_DN	GSE43863_TH1_VS_TFH_EFFECTOR_CD4_TCELL_DN	3/100	200/32445	0.0241132768501195	0.293365864068059	0.272713360851255	TNRC6C/FCGRT/SEC62	3
GSE43863_TH1_VS_TFH_MEMORY_CD4_TCELL_DN	GSE43863_TH1_VS_TFH_MEMORY_CD4_TCELL_DN	3/100	200/32445	0.0241132768501195	0.293365864068059	0.272713360851255	ARHGEF18/MAPK11/RMND5B	3
GSE44649_NAIVE_VS_ACTIVATED_CD8_TCELL_UP	GSE44649_NAIVE_VS_ACTIVATED_CD8_TCELL_UP	3/100	200/32445	0.0241132768501195	0.293365864068059	0.272713360851255	RDH5/ORMDL3/FOXC1	3
GSE45365_NK_CELL_VS_CD8_TCELL_MCMV_INFECTION_UP	GSE45365_NK_CELL_VS_CD8_TCELL_MCMV_INFECTION_UP	3/100	200/32445	0.0241132768501195	0.293365864068059	0.272713360851255	DUSP6/CA11/CASP8	3
GSE45382_UNTREATED_VS_TGFB_TREATED_MACROPHAGES_DN	GSE45382_UNTREATED_VS_TGFB_TREATED_MACROPHAGES_DN	3/100	200/32445	0.0241132768501195	0.293365864068059	0.272713360851255	ORMDL3/SPAG16/NRG2	3
GSE45739_UNSTIM_VS_ACD3_ACD28_STIM_WT_CD4_TCELL_UP	GSE45739_UNSTIM_VS_ACD3_ACD28_STIM_WT_CD4_TCELL_UP	3/100	200/32445	0.0241132768501195	0.293365864068059	0.272713360851255	NDRG2/SGSH/EPHX2	3
GSE46606_IRF4HIGH_VS_IRF4MID_CD40L_IL2_IL5_DAY3_STIMULATED_BCELL_UP	GSE46606_IRF4HIGH_VS_IRF4MID_CD40L_IL2_IL5_DAY3_STIMULATED_BCELL_UP	3/100	200/32445	0.0241132768501195	0.293365864068059	0.272713360851255	DUSP6/DBP/RMND5B	3
GSE46606_UNSTIM_VS_CD40L_IL2_IL5_3DAY_STIMULATED_IRF4MID_SORTED_BCELL_UP	GSE46606_UNSTIM_VS_CD40L_IL2_IL5_3DAY_STIMULATED_IRF4MID_SORTED_BCELL_UP	3/100	200/32445	0.0241132768501195	0.293365864068059	0.272713360851255	SGSH/DBP/RMND5B	3
GSE5455_EX_VIVO_VS_POST_24H_INCUBATION_MONOCYTES_FROM_TUMOR_BEARING_MOUSE_UP	GSE5455_EX_VIVO_VS_POST_24H_INCUBATION_MONOCYTES_FROM_TUMOR_BEARING_MOUSE_UP	3/100	200/32445	0.0241132768501195	0.293365864068059	0.272713360851255	NUCB2/ZBTB3/CA11	3
GSE5503_PLN_DC_VS_SPLEEN_DC_ACTIVATED_ALLOGENIC_TCELL_UP	GSE5503_PLN_DC_VS_SPLEEN_DC_ACTIVATED_ALLOGENIC_TCELL_UP	3/100	200/32445	0.0241132768501195	0.293365864068059	0.272713360851255	RILPL2/FZD7/GMDS	3
GSE5542_IFNG_VS_IFNA_TREATED_EPITHELIAL_CELLS_6H_DN	GSE5542_IFNG_VS_IFNA_TREATED_EPITHELIAL_CELLS_6H_DN	3/100	200/32445	0.0241132768501195	0.293365864068059	0.272713360851255	HCAR1/EPN3/ELOVL5	3
GSE557_WT_VS_CIITA_KO_DC_DN	GSE557_WT_VS_CIITA_KO_DC_DN	3/100	200/32445	0.0241132768501195	0.293365864068059	0.272713360851255	QPRT/FCGRT/MAPK11	3
GSE5589_IL6_KO_VS_IL10_KO_LPS_STIM_MACROPHAGE_180MIN_UP	GSE5589_IL6_KO_VS_IL10_KO_LPS_STIM_MACROPHAGE_180MIN_UP	3/100	200/32445	0.0241132768501195	0.293365864068059	0.272713360851255	NUCB2/GALNT9/SLC9A3R2	3
GSE5679_PPARG_LIGAND_ROSIGLITAZONE_VS_RARA_AGONIST_AM580_TREATED_DC_UP	GSE5679_PPARG_LIGAND_ROSIGLITAZONE_VS_RARA_AGONIST_AM580_TREATED_DC_UP	3/100	200/32445	0.0241132768501195	0.293365864068059	0.272713360851255	NUCB2/CA11/GMDS	3
GSE6674_CPG_VS_PL2_3_STIM_BCELL_DN	GSE6674_CPG_VS_PL2_3_STIM_BCELL_DN	3/100	200/32445	0.0241132768501195	0.293365864068059	0.272713360851255	DUSP6/NUCB1/SPRY1	3
GSE7460_CTRL_VS_TGFB_TREATED_ACT_FOXP3_HET_TCONV_DN	GSE7460_CTRL_VS_TGFB_TREATED_ACT_FOXP3_HET_TCONV_DN	3/100	200/32445	0.0241132768501195	0.293365864068059	0.272713360851255	RNF135/DBP/SPRY1	3
GSE7460_FOXP3_MUT_VS_WT_ACT_TCONV_DN	GSE7460_FOXP3_MUT_VS_WT_ACT_TCONV_DN	3/100	200/32445	0.0241132768501195	0.293365864068059	0.272713360851255	QPRT/MAPK11/SPRY1	3
GSE7460_WT_VS_FOXP3_HET_ACT_WITH_TGFB_TCONV_UP	GSE7460_WT_VS_FOXP3_HET_ACT_WITH_TGFB_TCONV_UP	3/100	200/32445	0.0241132768501195	0.293365864068059	0.272713360851255	ENDOV/MAPK11/SPRY1	3
GSE7509_DC_VS_MONOCYTE_WITH_FCGRIIB_STIM_DN	GSE7509_DC_VS_MONOCYTE_WITH_FCGRIIB_STIM_DN	3/100	200/32445	0.0241132768501195	0.293365864068059	0.272713360851255	DUSP6/NDRG2/RBCK1	3
GSE8621_UNSTIM_VS_LPS_PRIMED_AND_LPS_STIM_MACROPHAGE_UP	GSE8621_UNSTIM_VS_LPS_PRIMED_AND_LPS_STIM_MACROPHAGE_UP	3/100	200/32445	0.0241132768501195	0.293365864068059	0.272713360851255	ORMDL3/ENDOV/NR1H2	3
GSE8921_UNSTIM_VS_TLR1_2_STIM_MONOCYTE_12H_UP	GSE8921_UNSTIM_VS_TLR1_2_STIM_MONOCYTE_12H_UP	3/100	200/32445	0.0241132768501195	0.293365864068059	0.272713360851255	DUSP6/SGSH/FCGRT	3
GSE8921_UNSTIM_VS_TLR1_2_STIM_MONOCYTE_3H_DN	GSE8921_UNSTIM_VS_TLR1_2_STIM_MONOCYTE_3H_DN	3/100	200/32445	0.0241132768501195	0.293365864068059	0.272713360851255	MAPK11/EPM2AIP1/NUDT9	3
GSE8921_UNSTIM_VS_TLR1_2_STIM_MONOCYTE_6H_DN	GSE8921_UNSTIM_VS_TLR1_2_STIM_MONOCYTE_6H_DN	3/100	200/32445	0.0241132768501195	0.293365864068059	0.272713360851255	CHRNE/RNF135/KPNA2	3
GSE9006_HEALTHY_VS_TYPE_1_DIABETES_PBMC_4MONTH_POST_DX_DN	GSE9006_HEALTHY_VS_TYPE_1_DIABETES_PBMC_4MONTH_POST_DX_DN	3/100	200/32445	0.0241132768501195	0.293365864068059	0.272713360851255	ZBTB3/ZNF419/PLEKHA4	3
GSE9037_CTRL_VS_LPS_1H_STIM_IRAK4_KO_BMDM_UP	GSE9037_CTRL_VS_LPS_1H_STIM_IRAK4_KO_BMDM_UP	3/100	200/32445	0.0241132768501195	0.293365864068059	0.272713360851255	DUSP6/RDH13/FZD7	3
GSE9037_CTRL_VS_LPS_4H_STIM_IRAK4_KO_BMDM_UP	GSE9037_CTRL_VS_LPS_4H_STIM_IRAK4_KO_BMDM_UP	3/100	200/32445	0.0241132768501195	0.293365864068059	0.272713360851255	MORN3/SLC9A3R2/SGSH	3
GSE9239_CTRL_VS_TNF_INHIBITOR_TREATED_DC_UP	GSE9239_CTRL_VS_TNF_INHIBITOR_TREATED_DC_UP	3/100	200/32445	0.0241132768501195	0.293365864068059	0.272713360851255	NDRG2/NUCB1/SEC62	3
ACEVEDO_NORMAL_TISSUE_ADJACENT_TO_LIVER_TUMOR_DN	ACEVEDO_NORMAL_TISSUE_ADJACENT_TO_LIVER_TUMOR_DN	4/100	354/32445	0.024117983983883	0.293365864068059	0.272713360851255	BCO2/RDH5/NUCB1/NR1H2	4
KEGG_PEROXISOME	KEGG_PEROXISOME	2/100	78/32445	0.0242635082016311	0.293365864068059	0.272713360851255	AMACR/EPHX2	2
chr4q	chr4q	1/100	8/32445	0.0243953605183714	0.293365864068059	0.272713360851255	SPRY1	1
DER_IFN_BETA_RESPONSE_DN	DER_IFN_BETA_RESPONSE_DN	1/100	8/32445	0.0243953605183714	0.293365864068059	0.272713360851255	SGSH	1
GALI_TP53_TARGETS_APOPTOTIC_UP	GALI_TP53_TARGETS_APOPTOTIC_UP	1/100	8/32445	0.0243953605183714	0.293365864068059	0.272713360851255	CASP8	1
KOINUMA_COLON_CANCER_MSI_DN	KOINUMA_COLON_CANCER_MSI_DN	1/100	8/32445	0.0243953605183714	0.293365864068059	0.272713360851255	QPRT	1
MIKKELSEN_PLURIPOTENT_STATE_DN	MIKKELSEN_PLURIPOTENT_STATE_DN	1/100	8/32445	0.0243953605183714	0.293365864068059	0.272713360851255	CASP8	1
MALONEY_RESPONSE_TO_17AAG_DN	MALONEY_RESPONSE_TO_17AAG_DN	2/100	79/32445	0.0248444896058847	0.297503571094569	0.27655977970098	KPNA2/SEC62	2
YAO_HOXA10_TARGETS_VIA_PROGESTERONE_UP	YAO_HOXA10_TARGETS_VIA_PROGESTERONE_UP	2/100	79/32445	0.0248444896058847	0.297503571094569	0.27655977970098	NDRG2/DBP	2
TONKS_TARGETS_OF_RUNX1_RUNX1T1_FUSION_MONOCYTE_UP	TONKS_TARGETS_OF_RUNX1_RUNX1T1_FUSION_MONOCYTE_UP	3/100	204/32445	0.0253740480439568	0.303203814601205	0.281858734878685	DUSP6/QPRT/UXS1	3
SHEPARD_BMYB_MORPHOLINO_UP	SHEPARD_BMYB_MORPHOLINO_UP	3/100	205/32445	0.025694706043623	0.306389084275959	0.284819766493523	BCO2/CASP8/NUDT9	3
MIKKELSEN_MEF_ICP_WITH_H3K27ME3	MIKKELSEN_MEF_ICP_WITH_H3K27ME3	3/100	206/32445	0.0260175489715207	0.307717352267857	0.28605452647261	QPRT/EPN3/LRRC4B	3
GO_CILIARY_BASAL_BODY	GO_CILIARY_BASAL_BODY	2/100	81/32445	0.0260234130890366	0.307717352267857	0.28605452647261	AGBL2/BBS1	2
GO_POSITIVE_REGULATION_OF_MYELOID_CELL_DIFFERENTIATION	GO_POSITIVE_REGULATION_OF_MYELOID_CELL_DIFFERENTIATION	2/100	81/32445	0.0260234130890366	0.307717352267857	0.28605452647261	CASP8/MAPK11	2
LEIN_MEDULLA_MARKERS	LEIN_MEDULLA_MARKERS	2/100	81/32445	0.0260234130890366	0.307717352267857	0.28605452647261	FBLN7/P2RX6	2
GO_CILIUM_MORPHOGENESIS	GO_CILIUM_MORPHOGENESIS	3/100	207/32445	0.0263425761402386	0.310842398454816	0.288959574240074	BBS1/TCTN1/SPAG16	3
GO_PROTEOGLYCAN_METABOLIC_PROCESS	GO_PROTEOGLYCAN_METABOLIC_PROCESS	2/100	83/32445	0.027224687079596	0.31936395519594	0.296881226562982	GAL3ST3/SGSH	2
REACTOME_MYD88_MAL_CASCADE_INITIATED_ON_PLASMA_MEMBRANE	REACTOME_MYD88_MAL_CASCADE_INITIATED_ON_PLASMA_MEMBRANE	2/100	83/32445	0.027224687079596	0.31936395519594	0.296881226562982	DUSP6/MAPK11	2
GO_LIPID_MODIFICATION	GO_LIPID_MODIFICATION	3/100	210/32445	0.0273307552790149	0.31936395519594	0.296881226562982	NRG2/AMACR/EPHX2	3
OXFORD_RALA_TARGETS_UP	OXFORD_RALA_TARGETS_UP	1/100	9/32445	0.0274030512403296	0.31936395519594	0.296881226562982	DUSP6	1
OXFORD_RALB_TARGETS_DN	OXFORD_RALB_TARGETS_DN	1/100	9/32445	0.0274030512403296	0.31936395519594	0.296881226562982	DUSP6	1
SA_FAS_SIGNALING	SA_FAS_SIGNALING	1/100	9/32445	0.0274030512403296	0.31936395519594	0.296881226562982	CASP8	1
GO_POSITIVE_REGULATION_OF_PROTEIN_SECRETION	GO_POSITIVE_REGULATION_OF_PROTEIN_SECRETION	3/100	211/32445	0.0276645112896099	0.321749059433984	0.299098423150608	NR1H2/MAPK11/IL17RC	3
GO_SENSORY_PERCEPTION_OF_LIGHT_STIMULUS	GO_SENSORY_PERCEPTION_OF_LIGHT_STIMULUS	3/100	212/32445	0.0280004471730162	0.324988796696647	0.302110087919385	BBS1/RDH5/RCVRN	3
GO_CILIARY_PLASM	GO_CILIARY_PLASM	2/100	85/32445	0.0284479977059129	0.329235475913393	0.306057807485651	BBS1/SPAG16	2
MONNIER_POSTRADIATION_TUMOR_ESCAPE_DN	MONNIER_POSTRADIATION_TUMOR_ESCAPE_DN	4/100	373/32445	0.0284825888413775	0.329235475913393	0.306057807485651	DUSP6/DBP/CASP8/SEC62	4
MODULE_242	MODULE_242	3/100	214/32445	0.0286788542738002	0.330828982905915	0.307539134049841	NDRG2/CHRNE/NRG2	3
RNCTGNYNRNCTGNY_UNKNOWN	RNCTGNYNRNCTGNY_UNKNOWN	2/100	86/32445	0.0290678194794968	0.334634409617622	0.311076664605142	DUSP6/NRG2	2
FERRANDO_T_ALL_WITH_MLL_ENL_FUSION_UP	FERRANDO_T_ALL_WITH_MLL_ENL_FUSION_UP	2/100	87/32445	0.0296930340449266	0.339634018039892	0.315724308325071	NUCB2/FCGRT	2
PURBEY_TARGETS_OF_CTBP1_AND_SATB1_UP	PURBEY_TARGETS_OF_CTBP1_AND_SATB1_UP	2/100	87/32445	0.0296930340449266	0.339634018039892	0.315724308325071	SLC9A3R2/FOXC1	2
REACTOME_SIGNALLING_BY_NGF	REACTOME_SIGNALLING_BY_NGF	3/100	217/32445	0.0297127856371128	0.339634018039892	0.315724308325071	DUSP6/ARHGEF18/MAPK11	3
MODULE_389	MODULE_389	3/100	218/32445	0.0300617765060156	0.339634018039892	0.315724308325071	GAL3ST3/RBCK1/NUDT9	3
CHARAFE_BREAST_CANCER_LUMINAL_VS_BASAL_UP	CHARAFE_BREAST_CANCER_LUMINAL_VS_BASAL_UP	4/100	380/32445	0.0302017041240994	0.339634018039892	0.315724308325071	NUCB2/EPN3/SLC38A10/RDH13	4
DAIRKEE_TERT_TARGETS_UP	DAIRKEE_TERT_TARGETS_UP	4/100	380/32445	0.0302017041240994	0.339634018039892	0.315724308325071	QPRT/LIMS3/MAPK11/VGLL4	4
GO_LONG_CHAIN_FATTY_ACID_METABOLIC_PROCESS	GO_LONG_CHAIN_FATTY_ACID_METABOLIC_PROCESS	2/100	88/32445	0.0303236029936306	0.339634018039892	0.315724308325071	ELOVL5/EPHX2	2
SREBP1_02	SREBP1_02	2/100	88/32445	0.0303236029936306	0.339634018039892	0.315724308325071	NDRG2/ELOVL5	2
BIOCARTA_RANMS_PATHWAY	BIOCARTA_RANMS_PATHWAY	1/100	10/32445	0.0304015619961556	0.339634018039892	0.315724308325071	KPNA2	1
BIOCARTA_SODD_PATHWAY	BIOCARTA_SODD_PATHWAY	1/100	10/32445	0.0304015619961556	0.339634018039892	0.315724308325071	CASP8	1
MCCABE_HOXC6_TARGETS_UP	MCCABE_HOXC6_TARGETS_UP	1/100	10/32445	0.0304015619961556	0.339634018039892	0.315724308325071	BCO2	1
MODULE_457	MODULE_457	1/100	10/32445	0.0304015619961556	0.339634018039892	0.315724308325071	KPNA2	1
REACTOME_ACTIVATION_OF_THE_AP1_FAMILY_OF_TRANSCRIPTION_FACTORS	REACTOME_ACTIVATION_OF_THE_AP1_FAMILY_OF_TRANSCRIPTION_FACTORS	1/100	10/32445	0.0304015619961556	0.339634018039892	0.315724308325071	MAPK11	1
REACTOME_SYNTHESIS_OF_BILE_ACIDS_AND_BILE_SALTS_VIA_24_HYDROXYCHOLESTEROL	REACTOME_SYNTHESIS_OF_BILE_ACIDS_AND_BILE_SALTS_VIA_24_HYDROXYCHOLESTEROL	1/100	10/32445	0.0304015619961556	0.339634018039892	0.315724308325071	AMACR	1
WORSCHECH_TUMOR_REJECTION_DN	WORSCHECH_TUMOR_REJECTION_DN	1/100	10/32445	0.0304015619961556	0.339634018039892	0.315724308325071	IRF2BP1	1
ZHANG_TLX_TARGETS_36HR_UP	ZHANG_TLX_TARGETS_36HR_UP	3/100	221/32445	0.0311217706644089	0.346995490242543	0.322567544267247	SLC38A10/FCGRT/EFHD1	3
GO_ESTABLISHMENT_OF_PROTEIN_LOCALIZATION_TO_PLASMA_MEMBRANE	GO_ESTABLISHMENT_OF_PROTEIN_LOCALIZATION_TO_PLASMA_MEMBRANE	2/100	90/32445	0.031600651312445	0.349582205143923	0.324972158439248	BBS1/RILPL2	2
GO_MESONEPHROS_DEVELOPMENT	GO_MESONEPHROS_DEVELOPMENT	2/100	90/32445	0.031600651312445	0.349582205143923	0.324972158439248	SPRY1/FOXC1	2
GO_PDZ_DOMAIN_BINDING	GO_PDZ_DOMAIN_BINDING	2/100	90/32445	0.031600651312445	0.349582205143923	0.324972158439248	SLC9A3R2/FZD7	2
GSE7509_UNSTIM_VS_TNFA_IL1B_IL6_PGE_STIM_DC_DN	GSE7509_UNSTIM_VS_TNFA_IL1B_IL6_PGE_STIM_DC_DN	2/100	90/32445	0.031600651312445	0.349582205143923	0.324972158439248	MORN3/LRRC4B	2
STEIN_ESRRA_TARGETS_UP	STEIN_ESRRA_TARGETS_UP	4/100	388/32445	0.0322403003370869	0.354654986819563	0.329687824128652	NDRG2/EPN3/NUCB1/FOXC1	4
DUTERTRE_ESTRADIOL_RESPONSE_6HR_DN	DUTERTRE_ESTRADIOL_RESPONSE_6HR_DN	2/100	91/32445	0.032247054769081	0.354654986819563	0.329687824128652	HCAR1/EFHD1	2
GO_DORSAL_VENTRAL_PATTERN_FORMATION	GO_DORSAL_VENTRAL_PATTERN_FORMATION	2/100	91/32445	0.032247054769081	0.354654986819563	0.329687824128652	DUSP6/TCTN1	2
GO_TRANSCRIPTIONAL_ACTIVATOR_ACTIVITY_RNA_POLYMERASE_II_CORE_PROMOTER_PROXIMAL_REGION_SEQUENCE_SPECIFIC_BINDING	GO_TRANSCRIPTIONAL_ACTIVATOR_ACTIVITY_RNA_POLYMERASE_II_CORE_PROMOTER_PROXIMAL_REGION_SEQUENCE_SPECIFIC_BINDING	3/100	226/32445	0.0329317382710146	0.356841837432379	0.331720723839719	DBP/NR1H2/EBF4	3
RAO_BOUND_BY_SALL4	RAO_BOUND_BY_SALL4	3/100	227/32445	0.033300212984443	0.356841837432379	0.331720723839719	DUSP6/ARHGEF18/EPHX2	3
GGATCCG_MIR127	GGATCCG_MIR127	1/100	11/32445	0.0333909205224507	0.356841837432379	0.331720723839719	RBCK1	1
GO_BETA_2_MICROGLOBULIN_BINDING	GO_BETA_2_MICROGLOBULIN_BINDING	1/100	11/32445	0.0333909205224507	0.356841837432379	0.331720723839719	FCGRT	1
GO_HYDROLASE_ACTIVITY_ACTING_ON_ETHER_BONDS	GO_HYDROLASE_ACTIVITY_ACTING_ON_ETHER_BONDS	1/100	11/32445	0.0333909205224507	0.356841837432379	0.331720723839719	EPHX2	1
GO_NEGATIVE_REGULATION_OF_FIBROBLAST_GROWTH_FACTOR_RECEPTOR_SIGNALING_PATHWAY	GO_NEGATIVE_REGULATION_OF_FIBROBLAST_GROWTH_FACTOR_RECEPTOR_SIGNALING_PATHWAY	1/100	11/32445	0.0333909205224507	0.356841837432379	0.331720723839719	SPRY1	1
GO_NEGATIVE_REGULATION_OF_NECROTIC_CELL_DEATH	GO_NEGATIVE_REGULATION_OF_NECROTIC_CELL_DEATH	1/100	11/32445	0.0333909205224507	0.356841837432379	0.331720723839719	RBCK1	1
GO_POSITIVE_REGULATION_OF_GUANYLATE_CYCLASE_ACTIVITY	GO_POSITIVE_REGULATION_OF_GUANYLATE_CYCLASE_ACTIVITY	1/100	11/32445	0.0333909205224507	0.356841837432379	0.331720723839719	RCVRN	1
GO_POSITIVE_REGULATION_OF_TRIGLYCERIDE_LIPASE_ACTIVITY	GO_POSITIVE_REGULATION_OF_TRIGLYCERIDE_LIPASE_ACTIVITY	1/100	11/32445	0.0333909205224507	0.356841837432379	0.331720723839719	NR1H2	1
GO_REGULATION_OF_CHOLESTEROL_HOMEOSTASIS	GO_REGULATION_OF_CHOLESTEROL_HOMEOSTASIS	1/100	11/32445	0.0333909205224507	0.356841837432379	0.331720723839719	NR1H2	1
GO_REGULATION_OF_NECROPTOTIC_PROCESS	GO_REGULATION_OF_NECROPTOTIC_PROCESS	1/100	11/32445	0.0333909205224507	0.356841837432379	0.331720723839719	RBCK1	1
GO_REGULATION_OF_NUCLEAR_TRANSCRIBED_MRNA_POLY_A_TAIL_SHORTENING	GO_REGULATION_OF_NUCLEAR_TRANSCRIBED_MRNA_POLY_A_TAIL_SHORTENING	1/100	11/32445	0.0333909205224507	0.356841837432379	0.331720723839719	TNRC6C	1
GO_TRANSCYTOSIS	GO_TRANSCYTOSIS	1/100	11/32445	0.0333909205224507	0.356841837432379	0.331720723839719	FCGRT	1
MONTERO_THYROID_CANCER_POOR_SURVIVAL_DN	MONTERO_THYROID_CANCER_POOR_SURVIVAL_DN	1/100	11/32445	0.0333909205224507	0.356841837432379	0.331720723839719	ORMDL3	1
REACTOME_DSCAM_INTERACTIONS	REACTOME_DSCAM_INTERACTIONS	1/100	11/32445	0.0333909205224507	0.356841837432379	0.331720723839719	MAPK11	1
REACTOME_ACTIVATED_TLR4_SIGNALLING	REACTOME_ACTIVATED_TLR4_SIGNALLING	2/100	93/32445	0.033555431837664	0.357217354672657	0.332069805246921	DUSP6/MAPK11	2
LINDGREN_BLADDER_CANCER_CLUSTER_3_DN	LINDGREN_BLADDER_CANCER_CLUSTER_3_DN	3/100	229/32445	0.0340436287238497	0.357217354672657	0.332069805246921	BBS1/FBLN7/ARSD	3
AGCTCCT_MIR28	AGCTCCT_MIR28	2/100	95/32445	0.0348843199390927	0.357217354672657	0.332069805246921	NDRG2/RCVRN	2
GO_POSITIVE_REGULATION_OF_CYTOKINE_SECRETION	GO_POSITIVE_REGULATION_OF_CYTOKINE_SECRETION	2/100	96/32445	0.0355563628503712	0.357217354672657	0.332069805246921	MAPK11/IL17RC	2
LIU_PROSTATE_CANCER_UP	LIU_PROSTATE_CANCER_UP	2/100	96/32445	0.0355563628503712	0.357217354672657	0.332069805246921	AMACR/GMDS	2
MODULE_124	MODULE_124	2/100	96/32445	0.0355563628503712	0.357217354672657	0.332069805246921	DUSP6/KPNA2	2
YGACNNYACAR_UNKNOWN	YGACNNYACAR_UNKNOWN	2/100	96/32445	0.0355563628503712	0.357217354672657	0.332069805246921	SPATA20/ELOVL5	2
AACTGGA_MIR145	AACTGGA_MIR145	3/100	234/32445	0.0359397935059064	0.357217354672657	0.332069805246921	DUSP6/UXS1/FZD7	3
SYATTGTG_UNKNOWN	SYATTGTG_UNKNOWN	3/100	235/32445	0.0363254593808723	0.357217354672657	0.332069805246921	ORMDL3/PCDHGC3/ELOVL5	3
DAZARD_UV_RESPONSE_CLUSTER_G5	DAZARD_UV_RESPONSE_CLUSTER_G5	1/100	12/32445	0.0363711544728655	0.357217354672657	0.332069805246921	NUCB1	1
GO_ARYLSULFATASE_ACTIVITY	GO_ARYLSULFATASE_ACTIVITY	1/100	12/32445	0.0363711544728655	0.357217354672657	0.332069805246921	ARSD	1
GO_ENDODEOXYRIBONUCLEASE_ACTIVITY_PRODUCING_5_PHOSPHOMONOESTERS	GO_ENDODEOXYRIBONUCLEASE_ACTIVITY_PRODUCING_5_PHOSPHOMONOESTERS	1/100	12/32445	0.0363711544728655	0.357217354672657	0.332069805246921	ENDOV	1
GO_FATTY_ACID_ELONGATION	GO_FATTY_ACID_ELONGATION	1/100	12/32445	0.0363711544728655	0.357217354672657	0.332069805246921	ELOVL5	1
GO_IGG_BINDING	GO_IGG_BINDING	1/100	12/32445	0.0363711544728655	0.357217354672657	0.332069805246921	FCGRT	1
GO_INTRONIC_TRANSCRIPTION_REGULATORY_REGION_DNA_BINDING	GO_INTRONIC_TRANSCRIPTION_REGULATORY_REGION_DNA_BINDING	1/100	12/32445	0.0363711544728655	0.357217354672657	0.332069805246921	ZNF350	1
GO_NEGATIVE_REGULATION_OF_HEART_GROWTH	GO_NEGATIVE_REGULATION_OF_HEART_GROWTH	1/100	12/32445	0.0363711544728655	0.357217354672657	0.332069805246921	MAPK11	1
GO_POSITIVE_REGULATION_OF_DIGESTIVE_SYSTEM_PROCESS	GO_POSITIVE_REGULATION_OF_DIGESTIVE_SYSTEM_PROCESS	1/100	12/32445	0.0363711544728655	0.357217354672657	0.332069805246921	NR1H2	1
GO_PYRIMIDINE_CONTAINING_COMPOUND_SALVAGE	GO_PYRIMIDINE_CONTAINING_COMPOUND_SALVAGE	1/100	12/32445	0.0363711544728655	0.357217354672657	0.332069805246921	UPRT	1
GO_RETINAL_METABOLIC_PROCESS	GO_RETINAL_METABOLIC_PROCESS	1/100	12/32445	0.0363711544728655	0.357217354672657	0.332069805246921	BCO2	1
GO_TCTN_B9D_COMPLEX	GO_TCTN_B9D_COMPLEX	1/100	12/32445	0.0363711544728655	0.357217354672657	0.332069805246921	TCTN1	1
GO_TOXIC_SUBSTANCE_BINDING	GO_TOXIC_SUBSTANCE_BINDING	1/100	12/32445	0.0363711544728655	0.357217354672657	0.332069805246921	EPHX2	1
KUROKAWA_LIVER_CANCER_EARLY_RECURRENCE_UP	KUROKAWA_LIVER_CANCER_EARLY_RECURRENCE_UP	1/100	12/32445	0.0363711544728655	0.357217354672657	0.332069805246921	NRG2	1
REACTOME_ALPHA_LINOLENIC_ACID_ALA_METABOLISM	REACTOME_ALPHA_LINOLENIC_ACID_ALA_METABOLISM	1/100	12/32445	0.0363711544728655	0.357217354672657	0.332069805246921	ELOVL5	1
REACTOME_DOWNREGULATION_OF_ERBB2_ERBB3_SIGNALING	REACTOME_DOWNREGULATION_OF_ERBB2_ERBB3_SIGNALING	1/100	12/32445	0.0363711544728655	0.357217354672657	0.332069805246921	NRG2	1
REACTOME_ERKS_ARE_INACTIVATED	REACTOME_ERKS_ARE_INACTIVATED	1/100	12/32445	0.0363711544728655	0.357217354672657	0.332069805246921	DUSP6	1
REACTOME_PRESYNAPTIC_NICOTINIC_ACETYLCHOLINE_RECEPTORS	REACTOME_PRESYNAPTIC_NICOTINIC_ACETYLCHOLINE_RECEPTORS	1/100	12/32445	0.0363711544728655	0.357217354672657	0.332069805246921	CHRNE	1
GO_REGULATION_OF_ERK1_AND_ERK2_CASCADE	GO_REGULATION_OF_ERK1_AND_ERK2_CASCADE	3/100	238/32445	0.0374952817726983	0.357217354672657	0.332069805246921	DUSP6/NDRG2/SPRY1	3
MEF2_03	MEF2_03	3/100	238/32445	0.0374952817726983	0.357217354672657	0.332069805246921	GAL3ST3/NDRG2/EFHD1	3
GO_PROTEIN_TRANSPORTER_ACTIVITY	GO_PROTEIN_TRANSPORTER_ACTIVITY	2/100	99/32445	0.0376024459140329	0.357217354672657	0.332069805246921	KPNA2/SEC62	2
REN_ALVEOLAR_RHABDOMYOSARCOMA_DN	REN_ALVEOLAR_RHABDOMYOSARCOMA_DN	4/100	408/32445	0.0376838042148946	0.357217354672657	0.332069805246921	NUCB2/NUCB1/ELOVL5/GMDS	4
ZF5_B	ZF5_B	3/100	239/32445	0.0378894894798171	0.357217354672657	0.332069805246921	DNAJC22/NRG2/PCDHGC3	3
BENPORATH_ES_CORE_NINE_CORRELATED	BENPORATH_ES_CORE_NINE_CORRELATED	2/100	100/32445	0.0382943368645376	0.357217354672657	0.332069805246921	VGLL4/FOXC1	2
GO_MODIFICATION_OF_MORPHOLOGY_OR_PHYSIOLOGY_OF_OTHER_ORGANISM	GO_MODIFICATION_OF_MORPHOLOGY_OR_PHYSIOLOGY_OF_OTHER_ORGANISM	2/100	100/32445	0.0382943368645376	0.357217354672657	0.332069805246921	KPNA2/CASP8	2
chr3p25	chr3p25	2/100	101/32445	0.0389910991224834	0.357217354672657	0.332069805246921	VGLL4/IL17RC	2
PUJANA_BREAST_CANCER_LIT_INT_NETWORK	PUJANA_BREAST_CANCER_LIT_INT_NETWORK	2/100	101/32445	0.0389910991224834	0.357217354672657	0.332069805246921	KPNA2/ZNF350	2
GO_REGULATION_OF_ORGAN_MORPHOGENESIS	GO_REGULATION_OF_ORGAN_MORPHOGENESIS	3/100	242/32445	0.0390848783431625	0.357217354672657	0.332069805246921	FZD7/SPRY1/FOXC1	3
BIOCARTA_D4GDI_PATHWAY	BIOCARTA_D4GDI_PATHWAY	1/100	13/32445	0.0393422914183446	0.357217354672657	0.332069805246921	CASP8	1
GO_ACTIVATION_OF_CYSTEINE_TYPE_ENDOPEPTIDASE_ACTIVITY_INVOLVED_IN_APOPTOTIC_SIGNALING_PATHWAY	GO_ACTIVATION_OF_CYSTEINE_TYPE_ENDOPEPTIDASE_ACTIVITY_INVOLVED_IN_APOPTOTIC_SIGNALING_PATHWAY	1/100	13/32445	0.0393422914183446	0.357217354672657	0.332069805246921	CASP8	1
GO_ALPHA_LINOLENIC_ACID_METABOLIC_PROCESS	GO_ALPHA_LINOLENIC_ACID_METABOLIC_PROCESS	1/100	13/32445	0.0393422914183446	0.357217354672657	0.332069805246921	ELOVL5	1
GO_FATTY_ACID_BETA_OXIDATION_USING_ACYL_COA_OXIDASE	GO_FATTY_ACID_BETA_OXIDATION_USING_ACYL_COA_OXIDASE	1/100	13/32445	0.0393422914183446	0.357217354672657	0.332069805246921	AMACR	1
GO_NEGATIVE_REGULATION_OF_MACROPHAGE_DERIVED_FOAM_CELL_DIFFERENTIATION	GO_NEGATIVE_REGULATION_OF_MACROPHAGE_DERIVED_FOAM_CELL_DIFFERENTIATION	1/100	13/32445	0.0393422914183446	0.357217354672657	0.332069805246921	NR1H2	1
GO_NUCLEOSIDE_DIPHOSPHATASE_ACTIVITY	GO_NUCLEOSIDE_DIPHOSPHATASE_ACTIVITY	1/100	13/32445	0.0393422914183446	0.357217354672657	0.332069805246921	NUDT9	1
GO_OXIDIZED_NAD_BINDING	GO_OXIDIZED_NAD_BINDING	1/100	13/32445	0.0393422914183446	0.357217354672657	0.332069805246921	UXS1	1
GO_POSITIVE_REGULATION_OF_MACROPHAGE_DIFFERENTIATION	GO_POSITIVE_REGULATION_OF_MACROPHAGE_DIFFERENTIATION	1/100	13/32445	0.0393422914183446	0.357217354672657	0.332069805246921	CASP8	1
GO_POSITIVE_REGULATION_OF_TRIGLYCERIDE_BIOSYNTHETIC_PROCESS	GO_POSITIVE_REGULATION_OF_TRIGLYCERIDE_BIOSYNTHETIC_PROCESS	1/100	13/32445	0.0393422914183446	0.357217354672657	0.332069805246921	NR1H2	1
GO_REGULATION_OF_BICELLULAR_TIGHT_JUNCTION_ASSEMBLY	GO_REGULATION_OF_BICELLULAR_TIGHT_JUNCTION_ASSEMBLY	1/100	13/32445	0.0393422914183446	0.357217354672657	0.332069805246921	GPBAR1	1
GO_REGULATION_OF_CHOLESTEROL_STORAGE	GO_REGULATION_OF_CHOLESTEROL_STORAGE	1/100	13/32445	0.0393422914183446	0.357217354672657	0.332069805246921	NR1H2	1
GO_REGULATION_OF_GUANYLATE_CYCLASE_ACTIVITY	GO_REGULATION_OF_GUANYLATE_CYCLASE_ACTIVITY	1/100	13/32445	0.0393422914183446	0.357217354672657	0.332069805246921	RCVRN	1
GO_RESPONSE_TO_COBALT_ION	GO_RESPONSE_TO_COBALT_ION	1/100	13/32445	0.0393422914183446	0.357217354672657	0.332069805246921	CASP8	1
HOEGERKORP_CD44_TARGETS_TEMPORAL_UP	HOEGERKORP_CD44_TARGETS_TEMPORAL_UP	1/100	13/32445	0.0393422914183446	0.357217354672657	0.332069805246921	VGLL4	1
MODULE_407	MODULE_407	1/100	13/32445	0.0393422914183446	0.357217354672657	0.332069805246921	DUSP6	1
REACTOME_CASPASE_MEDIATED_CLEAVAGE_OF_CYTOSKELETAL_PROTEINS	REACTOME_CASPASE_MEDIATED_CLEAVAGE_OF_CYTOSKELETAL_PROTEINS	1/100	13/32445	0.0393422914183446	0.357217354672657	0.332069805246921	CASP8	1
REACTOME_EXTRINSIC_PATHWAY_FOR_APOPTOSIS	REACTOME_EXTRINSIC_PATHWAY_FOR_APOPTOSIS	1/100	13/32445	0.0393422914183446	0.357217354672657	0.332069805246921	CASP8	1
REACTOME_P38MAPK_EVENTS	REACTOME_P38MAPK_EVENTS	1/100	13/32445	0.0393422914183446	0.357217354672657	0.332069805246921	MAPK11	1
KEGG_TOLL_LIKE_RECEPTOR_SIGNALING_PATHWAY	KEGG_TOLL_LIKE_RECEPTOR_SIGNALING_PATHWAY	2/100	102/32445	0.0396926967519484	0.357217354672657	0.332069805246921	CASP8/MAPK11	2
PTF1BETA_Q6	PTF1BETA_Q6	3/100	244/32445	0.039892416325817	0.357217354672657	0.332069805246921	LRRN2/AGBL2/PCDHGC3	3
MORF_CASP2	MORF_CASP2	2/100	103/32445	0.0403990939882959	0.357217354672657	0.332069805246921	SLC9A3R2/IRF2BP1	2
YAO_TEMPORAL_RESPONSE_TO_PROGESTERONE_CLUSTER_11	YAO_TEMPORAL_RESPONSE_TO_PROGESTERONE_CLUSTER_11	2/100	103/32445	0.0403990939882959	0.357217354672657	0.332069805246921	NUCB2/KPNA2	2
NFAT_Q6	NFAT_Q6	3/100	246/32445	0.0407084188027717	0.357217354672657	0.332069805246921	NDRG2/ORMDL3/UXS1	3
HALLMARK_PEROXISOME	HALLMARK_PEROXISOME	2/100	104/32445	0.0411102552374776	0.357217354672657	0.332069805246921	ELOVL5/EPHX2	2
E2F1_Q3_01	E2F1_Q3_01	3/100	247/32445	0.0411195872604607	0.357217354672657	0.332069805246921	DUSP6/IRF2BP1/NRG2	3
HMGIY_Q6	HMGIY_Q6	3/100	248/32445	0.0415328633936073	0.357217354672657	0.332069805246921	DUSP6/NDRG2/VGLL4	3
ICSBP_Q6	ICSBP_Q6	3/100	248/32445	0.0415328633936073	0.357217354672657	0.332069805246921	RBCK1/VGLL4/PCDHGC3	3
GO_NEGATIVE_REGULATION_OF_PHOSPHORYLATION	GO_NEGATIVE_REGULATION_OF_PHOSPHORYLATION	4/100	422/32445	0.0417906430856127	0.357217354672657	0.332069805246921	DUSP6/NDRG2/LRRC4B/SPRY1	4
AMUNDSON_GENOTOXIC_SIGNATURE	AMUNDSON_GENOTOXIC_SIGNATURE	2/100	105/32445	0.0418261450753388	0.357217354672657	0.332069805246921	KPNA2/AMACR	2
GO_ENDOPLASMIC_RETICULUM_GOLGI_INTERMEDIATE_COMPARTMENT	GO_ENDOPLASMIC_RETICULUM_GOLGI_INTERMEDIATE_COMPARTMENT	2/100	105/32445	0.0418261450753388	0.357217354672657	0.332069805246921	NUCB2/NUCB1	2
GO_CARBONATE_DEHYDRATASE_ACTIVITY	GO_CARBONATE_DEHYDRATASE_ACTIVITY	1/100	14/32445	0.0423043588473703	0.357217354672657	0.332069805246921	CA11	1
GO_LINOLEIC_ACID_METABOLIC_PROCESS	GO_LINOLEIC_ACID_METABOLIC_PROCESS	1/100	14/32445	0.0423043588473703	0.357217354672657	0.332069805246921	ELOVL5	1
GO_MAP_KINASE_ACTIVITY	GO_MAP_KINASE_ACTIVITY	1/100	14/32445	0.0423043588473703	0.357217354672657	0.332069805246921	MAPK11	1
GO_MAP_KINASE_PHOSPHATASE_ACTIVITY	GO_MAP_KINASE_PHOSPHATASE_ACTIVITY	1/100	14/32445	0.0423043588473703	0.357217354672657	0.332069805246921	DUSP6	1
GO_NUCLEOSIDE_KINASE_ACTIVITY	GO_NUCLEOSIDE_KINASE_ACTIVITY	1/100	14/32445	0.0423043588473703	0.357217354672657	0.332069805246921	UPRT	1
GO_POSITIVE_REGULATION_OF_CHOLESTEROL_EFFLUX	GO_POSITIVE_REGULATION_OF_CHOLESTEROL_EFFLUX	1/100	14/32445	0.0423043588473703	0.357217354672657	0.332069805246921	NR1H2	1
GO_PURINE_NUCLEOSIDE_CATABOLIC_PROCESS	GO_PURINE_NUCLEOSIDE_CATABOLIC_PROCESS	1/100	14/32445	0.0423043588473703	0.357217354672657	0.332069805246921	NUDT9	1
GO_PYRIMIDINE_NUCLEOSIDE_MONOPHOSPHATE_METABOLIC_PROCESS	GO_PYRIMIDINE_NUCLEOSIDE_MONOPHOSPHATE_METABOLIC_PROCESS	1/100	14/32445	0.0423043588473703	0.357217354672657	0.332069805246921	UPRT	1
GO_VASCULAR_ENDOTHELIAL_GROWTH_FACTOR_SIGNALING_PATHWAY	GO_VASCULAR_ENDOTHELIAL_GROWTH_FACTOR_SIGNALING_PATHWAY	1/100	14/32445	0.0423043588473703	0.357217354672657	0.332069805246921	FOXC1	1
GRASEMANN_RETINOBLASTOMA_WITH_6P_AMPLIFICATION	GRASEMANN_RETINOBLASTOMA_WITH_6P_AMPLIFICATION	1/100	14/32445	0.0423043588473703	0.357217354672657	0.332069805246921	ELOVL5	1
MEISSNER_ES_ICP_WITH_H3K4ME3_AND_H3K27ME3	MEISSNER_ES_ICP_WITH_H3K4ME3_AND_H3K27ME3	1/100	14/32445	0.0423043588473703	0.357217354672657	0.332069805246921	EPN3	1
REACTOME_CELL_EXTRACELLULAR_MATRIX_INTERACTIONS	REACTOME_CELL_EXTRACELLULAR_MATRIX_INTERACTIONS	1/100	14/32445	0.0423043588473703	0.357217354672657	0.332069805246921	LIMS3	1
REACTOME_SYNTHESIS_OF_VERY_LONG_CHAIN_FATTY_ACYL_COAS	REACTOME_SYNTHESIS_OF_VERY_LONG_CHAIN_FATTY_ACYL_COAS	1/100	14/32445	0.0423043588473703	0.357217354672657	0.332069805246921	ELOVL5	1
REACTOME_TRAF3_DEPENDENT_IRF_ACTIVATION_PATHWAY	REACTOME_TRAF3_DEPENDENT_IRF_ACTIVATION_PATHWAY	1/100	14/32445	0.0423043588473703	0.357217354672657	0.332069805246921	RNF135	1
XU_HGF_TARGETS_INDUCED_BY_AKT1_48HR_UP	XU_HGF_TARGETS_INDUCED_BY_AKT1_48HR_UP	1/100	14/32445	0.0423043588473703	0.357217354672657	0.332069805246921	PCDHGA3	1
GO_NEGATIVE_REGULATION_OF_KINASE_ACTIVITY	GO_NEGATIVE_REGULATION_OF_KINASE_ACTIVITY	3/100	250/32445	0.0423657270119839	0.357217354672657	0.332069805246921	DUSP6/LRRC4B/SPRY1	3
IRF1_01	IRF1_01	3/100	250/32445	0.0423657270119839	0.357217354672657	0.332069805246921	AGBL2/VGLL4/IL17RC	3
T3R_Q6	T3R_Q6	3/100	251/32445	0.0427853085522383	0.357217354672657	0.332069805246921	AGBL2/GAL3ST3/FOXC1	3
DANG_REGULATED_BY_MYC_DN	DANG_REGULATED_BY_MYC_DN	3/100	253/32445	0.0436307559132157	0.357217354672657	0.332069805246921	DUSP6/NUCB1/FCGRT	3
IZADPANAH_STEM_CELL_ADIPOSE_VS_BONE_DN	IZADPANAH_STEM_CELL_ADIPOSE_VS_BONE_DN	2/100	108/32445	0.0440018344133551	0.357217354672657	0.332069805246921	CA11/FZD7	2
MODULE_157	MODULE_157	2/100	108/32445	0.0440018344133551	0.357217354672657	0.332069805246921	SLC9A3R2/CHRNE	2
ZHANG_TLX_TARGETS_UP	ZHANG_TLX_TARGETS_UP	2/100	108/32445	0.0440018344133551	0.357217354672657	0.332069805246921	FCGRT/EFHD1	2
WCAANNNYCAG_UNKNOWN	WCAANNNYCAG_UNKNOWN	3/100	254/32445	0.044056615535277	0.357217354672657	0.332069805246921	LRRN2/ORMDL3/CA11	3
MYOGENIN_Q6	MYOGENIN_Q6	3/100	255/32445	0.0444845615835476	0.357217354672657	0.332069805246921	CHRNE/DBP/PLEKHA4	3
NRF2_Q4	NRF2_Q4	3/100	255/32445	0.0444845615835476	0.357217354672657	0.332069805246921	RDH5/NDRG2/TNRC6C	3
GO_UNSATURATED_FATTY_ACID_METABOLIC_PROCESS	GO_UNSATURATED_FATTY_ACID_METABOLIC_PROCESS	2/100	109/32445	0.0447362877381109	0.357217354672657	0.332069805246921	ELOVL5/EPHX2	2
GO_CILIUM_OR_FLAGELLUM_DEPENDENT_CELL_MOTILITY	GO_CILIUM_OR_FLAGELLUM_DEPENDENT_CELL_MOTILITY	1/100	15/32445	0.0452573841662089	0.357217354672657	0.332069805246921	SPAG16	1
GO_CYSTEINE_TYPE_ENDOPEPTIDASE_ACTIVITY_INVOLVED_IN_APOPTOTIC_PROCESS	GO_CYSTEINE_TYPE_ENDOPEPTIDASE_ACTIVITY_INVOLVED_IN_APOPTOTIC_PROCESS	1/100	15/32445	0.0452573841662089	0.357217354672657	0.332069805246921	CASP8	1
GO_MESENCHYMAL_TO_EPITHELIAL_TRANSITION	GO_MESENCHYMAL_TO_EPITHELIAL_TRANSITION	1/100	15/32445	0.0452573841662089	0.357217354672657	0.332069805246921	FZD7	1
GO_NAD_BIOSYNTHETIC_PROCESS	GO_NAD_BIOSYNTHETIC_PROCESS	1/100	15/32445	0.0452573841662089	0.357217354672657	0.332069805246921	QPRT	1
GO_NUCLEAR_MEMBRANE_PART	GO_NUCLEAR_MEMBRANE_PART	1/100	15/32445	0.0452573841662089	0.357217354672657	0.332069805246921	P2RX6	1
GO_REGULATION_OF_LIPOPROTEIN_LIPASE_ACTIVITY	GO_REGULATION_OF_LIPOPROTEIN_LIPASE_ACTIVITY	1/100	15/32445	0.0452573841662089	0.357217354672657	0.332069805246921	NR1H2	1
GO_REGULATION_OF_NUCLEAR_TRANSCRIBED_MRNA_CATABOLIC_PROCESS_DEADENYLATION_DEPENDENT_DECAY	GO_REGULATION_OF_NUCLEAR_TRANSCRIBED_MRNA_CATABOLIC_PROCESS_DEADENYLATION_DEPENDENT_DECAY	1/100	15/32445	0.0452573841662089	0.357217354672657	0.332069805246921	TNRC6C	1
GO_STRIATED_MUSCLE_CELL_PROLIFERATION	GO_STRIATED_MUSCLE_CELL_PROLIFERATION	1/100	15/32445	0.0452573841662089	0.357217354672657	0.332069805246921	FOXC1	1
MODULE_267	MODULE_267	1/100	15/32445	0.0452573841662089	0.357217354672657	0.332069805246921	CHRNE	1
MODULE_571	MODULE_571	1/100	15/32445	0.0452573841662089	0.357217354672657	0.332069805246921	HCAR1	1
NIKOLSKY_BREAST_CANCER_12Q24_AMPLICON	NIKOLSKY_BREAST_CANCER_12Q24_AMPLICON	1/100	15/32445	0.0452573841662089	0.357217354672657	0.332069805246921	GALNT9	1
PID_ERBB_NETWORK_PATHWAY	PID_ERBB_NETWORK_PATHWAY	1/100	15/32445	0.0452573841662089	0.357217354672657	0.332069805246921	NRG2	1
REACTOME_SYNTHESIS_OF_BILE_ACIDS_AND_BILE_SALTS_VIA_7ALPHA_HYDROXYCHOLESTEROL	REACTOME_SYNTHESIS_OF_BILE_ACIDS_AND_BILE_SALTS_VIA_7ALPHA_HYDROXYCHOLESTEROL	1/100	15/32445	0.0452573841662089	0.357217354672657	0.332069805246921	AMACR	1
SANCHEZ_MDM2_TARGETS	SANCHEZ_MDM2_TARGETS	1/100	15/32445	0.0452573841662089	0.357217354672657	0.332069805246921	FCGRT	1
GO_PROTEIN_OLIGOMERIZATION	GO_PROTEIN_OLIGOMERIZATION	4/100	434/32445	0.0455054705552621	0.357217354672657	0.332069805246921	QPRT/CASP8/UXS1/P2RX6	4
IRF1_Q6	IRF1_Q6	3/100	258/32445	0.0457808860602421	0.357217354672657	0.332069805246921	RBCK1/VGLL4/PCDHGC3	3
FXR_IR1_Q6	FXR_IR1_Q6	2/100	112/32445	0.046966834153743	0.357217354672657	0.332069805246921	NDRG2/SPATA20	2
HALLMARK_BILE_ACID_METABOLISM	HALLMARK_BILE_ACID_METABOLISM	2/100	112/32445	0.046966834153743	0.357217354672657	0.332069805246921	AMACR/EPHX2	2
GO_OXIDOREDUCTASE_ACTIVITY_ACTING_ON_THE_CH_OH_GROUP_OF_DONORS_NAD_OR_NADP_AS_ACCEPTOR	GO_OXIDOREDUCTASE_ACTIVITY_ACTING_ON_THE_CH_OH_GROUP_OF_DONORS_NAD_OR_NADP_AS_ACCEPTOR	2/100	113/32445	0.0477192975916617	0.357217354672657	0.332069805246921	RDH5/RDH13	2
GO_PROTEIN_HETEROOLIGOMERIZATION	GO_PROTEIN_HETEROOLIGOMERIZATION	2/100	113/32445	0.0477192975916617	0.357217354672657	0.332069805246921	CASP8/P2RX6	2
GO_ALCOHOL_DEHYDROGENASE_NADP_ACTIVITY	GO_ALCOHOL_DEHYDROGENASE_NADP_ACTIVITY	1/100	16/32445	0.0482013946991529	0.357217354672657	0.332069805246921	RDH13	1
GO_DICARBOXYLIC_ACID_CATABOLIC_PROCESS	GO_DICARBOXYLIC_ACID_CATABOLIC_PROCESS	1/100	16/32445	0.0482013946991529	0.357217354672657	0.332069805246921	QPRT	1
GO_ORGAN_INDUCTION	GO_ORGAN_INDUCTION	1/100	16/32445	0.0482013946991529	0.357217354672657	0.332069805246921	SPRY1	1
GO_PARAXIAL_MESODERM_DEVELOPMENT	GO_PARAXIAL_MESODERM_DEVELOPMENT	1/100	16/32445	0.0482013946991529	0.357217354672657	0.332069805246921	FOXC1	1
GO_POSITIVE_REGULATION_OF_INTERLEUKIN_6_SECRETION	GO_POSITIVE_REGULATION_OF_INTERLEUKIN_6_SECRETION	1/100	16/32445	0.0482013946991529	0.357217354672657	0.332069805246921	IL17RC	1
KEGG_PRIMARY_BILE_ACID_BIOSYNTHESIS	KEGG_PRIMARY_BILE_ACID_BIOSYNTHESIS	1/100	16/32445	0.0482013946991529	0.357217354672657	0.332069805246921	AMACR	1
MODULE_173	MODULE_173	1/100	16/32445	0.0482013946991529	0.357217354672657	0.332069805246921	DUSP6	1
MODULE_465	MODULE_465	1/100	16/32445	0.0482013946991529	0.357217354672657	0.332069805246921	DUSP6	1
REACTOME_ACETYLCHOLINE_BINDING_AND_DOWNSTREAM_EVENTS	REACTOME_ACETYLCHOLINE_BINDING_AND_DOWNSTREAM_EVENTS	1/100	16/32445	0.0482013946991529	0.357217354672657	0.332069805246921	CHRNE	1
REACTOME_TGF_BETA_RECEPTOR_SIGNALING_IN_EMT_EPITHELIAL_TO_MESENCHYMAL_TRANSITION	REACTOME_TGF_BETA_RECEPTOR_SIGNALING_IN_EMT_EPITHELIAL_TO_MESENCHYMAL_TRANSITION	1/100	16/32445	0.0482013946991529	0.357217354672657	0.332069805246921	ARHGEF18	1
WANG_RECURRENT_LIVER_CANCER_DN	WANG_RECURRENT_LIVER_CANCER_DN	1/100	16/32445	0.0482013946991529	0.357217354672657	0.332069805246921	NUDT9	1
GO_ESTABLISHMENT_OF_PROTEIN_LOCALIZATION_TO_MEMBRANE	GO_ESTABLISHMENT_OF_PROTEIN_LOCALIZATION_TO_MEMBRANE	3/100	264/32445	0.0484294236310307	0.357217354672657	0.332069805246921	BBS1/RILPL2/SEC62	3
STAT6_01	STAT6_01	3/100	264/32445	0.0484294236310307	0.357217354672657	0.332069805246921	NDRG2/EPN3/EFHD1	3
GO_LIPOSACCHARIDE_METABOLIC_PROCESS	GO_LIPOSACCHARIDE_METABOLIC_PROCESS	2/100	114/32445	0.0484761783328057	0.357217354672657	0.332069805246921	GAL3ST3/ARSD	2
GO_NOTCH_SIGNALING_PATHWAY	GO_NOTCH_SIGNALING_PATHWAY	2/100	114/32445	0.0484761783328057	0.357217354672657	0.332069805246921	FOXC1/GMDS	2
GO_REGULATION_OF_EMBRYONIC_DEVELOPMENT	GO_REGULATION_OF_EMBRYONIC_DEVELOPMENT	2/100	114/32445	0.0484761783328057	0.357217354672657	0.332069805246921	DUSP6/FZD7	2
MATZUK_SPERMATOZOA	MATZUK_SPERMATOZOA	2/100	114/32445	0.0484761783328057	0.357217354672657	0.332069805246921	BBS1/SPAG16	2
MIKKELSEN_NPC_ICP_WITH_H3K4ME3	MIKKELSEN_NPC_ICP_WITH_H3K4ME3	4/100	445/32445	0.0490684544271824	0.357217354672657	0.332069805246921	BBS1/LRRC4B/VGLL4/PCDHB5	4
NFAT_Q4_01	NFAT_Q4_01	3/100	266/32445	0.0493287279276013	0.357217354672657	0.332069805246921	NDRG2/ORMDL3/UXS1	3
OCT1_06	OCT1_06	3/100	266/32445	0.0493287279276013	0.357217354672657	0.332069805246921	AGBL2/NDRG2/PCDHGA1	3
