# Supplementary material for: Multi-Omics Integration Reveals a Competitive Endogenous RNAs Network for the Identification of Progression Biomarkers and the Stratification of Patients Diagnosed With Nephroblastoma
Source: Front Oncol. 2020 Apr 7;10:444. doi: 10.3389/fonc.2020.00444 (PMC7154083; doi:10.3389/fonc.2020.00444)
Supplement: Figure S1 — Analysis pipeline of the research. [file Data_Sheet_1.zip › Table S5 selected target of miRNA.csv]

regulator	target	pair	median.coef	lower.percentile	upper.percentile
hsa-mir-18a	NIPAL3	hsa-mir-18a~NIPAL3	-0.200008626	-0.329681734	-0.04568927
hsa-let-7i	DEPDC1	hsa-let-7i~DEPDC1	-0.051020846	-0.144142349	0
hsa-mir-338	DEPDC1	hsa-mir-338~DEPDC1	-0.004894968	-0.107133513	0
hsa-mir-140	SNRNP40	hsa-mir-140~SNRNP40	-0.013540318	-0.050247063	0
hsa-let-7a	LBR	hsa-let-7a~LBR	-0.177977492	-0.303696175	0
hsa-let-7g	LBR	hsa-let-7g~LBR	-0.00245617	-0.179403771	0
hsa-let-7d	LBR	hsa-let-7d~LBR	-0.024503763	-0.106636216	0
hsa-let-7f	LBR	hsa-let-7f~LBR	-0.003786689	-0.124993089	0
hsa-mir-17	lncRNA-RP5-1086K13.1	hsa-mir-17~lncRNA-RP5-1086K13.1	-0.031843311	-0.127834712	0
hsa-mir-181a	CDK1	hsa-mir-181a~CDK1	-0.001691071	-0.010385937	0
hsa-mir-18a	TRIM8	hsa-mir-18a~TRIM8	-0.030512152	-0.114196093	0
hsa-mir-93	TRIM8	hsa-mir-93~TRIM8	-0.015016687	-0.113812563	0
hsa-mir-93	SIRT3	hsa-mir-93~SIRT3	-0.048137636	-0.173660954	0
hsa-mir-17	SIRT3	hsa-mir-17~SIRT3	-0.004370745	-0.096073761	0
hsa-mir-18a	PACS1	hsa-mir-18a~PACS1	-0.027959234	-0.192411897	0
hsa-mir-19b	PACS1	hsa-mir-19b~PACS1	-0.032222561	-0.167950549	0
hsa-mir-19a	BACE1	hsa-mir-19a~BACE1	-0.041730306	-0.137331531	0
hsa-mir-19a	lncRNA-CTC-497E21.3	hsa-mir-19a~lncRNA-CTC-497E21.3	-0.273454824	-1000	1000
hsa-mir-18a	RAB5B	hsa-mir-18a~RAB5B	-0.167993034	-0.288698869	-0.011317561
hsa-mir-218	TAOK3	hsa-mir-218~TAOK3	-0.050654894	-0.146068076	0
hsa-mir-93	TAOK3	hsa-mir-93~TAOK3	-0.107715253	-0.210722128	0
hsa-mir-17	P2RX4	hsa-mir-17~P2RX4	-0.042055332	-0.287108867	0
hsa-mir-93	P2RX4	hsa-mir-93~P2RX4	-0.08132764	-0.293578558	0
hsa-mir-218	RDH5	hsa-mir-218~RDH5	-0.02338338	-0.083073036	0
hsa-mir-17	POU6F1	hsa-mir-17~POU6F1	-0.072024466	-0.159134502	0
hsa-mir-17	MCF2L	hsa-mir-17~MCF2L	-0.015345845	-0.121348912	0
hsa-mir-17	RBL2	hsa-mir-17~RBL2	-0.032416126	-0.158680422	0
hsa-mir-18a	RBL2	hsa-mir-18a~RBL2	-0.23316187	-0.342994034	-0.108502492
hsa-mir-17	KIAA0513	hsa-mir-17~KIAA0513	-0.00393469	-0.186961507	0
hsa-mir-18a	KIAA0513	hsa-mir-18a~KIAA0513	-0.103422151	-0.246781997	0
hsa-mir-18a	ZDHHC1	hsa-mir-18a~ZDHHC1	-0.103459918	-0.216439402	0
hsa-mir-17	ZDHHC1	hsa-mir-17~ZDHHC1	-0.000244262	-0.158907405	0
hsa-mir-19a	TK2	hsa-mir-19a~TK2	-0.086370642	-0.255227282	0
hsa-mir-19a	EPN2	hsa-mir-19a~EPN2	-0.047489643	-0.181923385	0
hsa-mir-17	TNRC6C	hsa-mir-17~TNRC6C	-0.084458331	-0.132312197	0
hsa-mir-93	NFE2L1	hsa-mir-93~NFE2L1	-0.183924424	-0.368582146	0
hsa-mir-17	NFE2L1	hsa-mir-17~NFE2L1	-0.018075638	-0.175362341	0
hsa-mir-218	NFE2L1	hsa-mir-218~NFE2L1	-0.003427887	-0.104693564	0
hsa-mir-17	BECN1	hsa-mir-17~BECN1	-0.026081333	-0.214088624	0
hsa-mir-218	NSRP1	hsa-mir-218~NSRP1	-0.013005533	-0.119313492	0
hsa-mir-18a	CALCOCO2	hsa-mir-18a~CALCOCO2	-0.059961439	-0.207714824	0
hsa-mir-93	CALCOCO2	hsa-mir-93~CALCOCO2	-0.101296632	-0.255463386	0
hsa-mir-17	FAM134C	hsa-mir-17~FAM134C	-0.086552917	-0.331832543	0
hsa-mir-18a	FAM134C	hsa-mir-18a~FAM134C	-0.105032937	-0.259885474	0
hsa-let-7i	MSI2	hsa-let-7i~MSI2	-0.166132416	-0.363037342	0
hsa-let-7b	MSI2	hsa-let-7b~MSI2	-0.158583112	-0.372393057	0
hsa-mir-19a	MSI2	hsa-mir-19a~MSI2	-0.051167721	-0.176165995	0
hsa-mir-193a	MSI2	hsa-mir-193a~MSI2	-0.011166426	-0.178458832	0
hsa-let-7g	MSI2	hsa-let-7g~MSI2	-0.020837599	-0.203655555	0
hsa-mir-18a	COG1	hsa-mir-18a~COG1	-0.015960235	-0.133227459	0
hsa-mir-17	TMUB2	hsa-mir-17~TMUB2	-0.019940676	-0.185922463	0
hsa-mir-93	TMUB2	hsa-mir-93~TMUB2	-0.22174734	-0.329188377	-0.04909673
hsa-mir-17	PITPNA	hsa-mir-17~PITPNA	-0.012982324	-0.047620772	0
hsa-mir-18a	ZBTB4	hsa-mir-18a~ZBTB4	-0.32384484	-0.443179302	-0.157523233
hsa-mir-93	ZBTB4	hsa-mir-93~ZBTB4	-0.021189599	-0.169772524	0
hsa-mir-17	ZBTB4	hsa-mir-17~ZBTB4	-0.018340866	-0.150603307	0
hsa-mir-19a	TOM1L2	hsa-mir-19a~TOM1L2	-0.191344992	-0.318385447	-0.050810236
hsa-mir-33a	CASKIN2	hsa-mir-33a~CASKIN2	-0.000401046	-0.02480249	0
hsa-mir-19a	NBR1	hsa-mir-19a~NBR1	-0.021641064	-0.177386889	0
hsa-mir-17	MAP3K3	hsa-mir-17~MAP3K3	-0.039628527	-0.185504867	0
hsa-mir-93	MAP3K3	hsa-mir-93~MAP3K3	-0.041785405	-0.183422704	0
hsa-mir-18a	PLEKHM1	hsa-mir-18a~PLEKHM1	-0.04038759	-0.182792436	0
hsa-mir-93	PLEKHM1	hsa-mir-93~PLEKHM1	-0.010017505	-0.19598043	0
hsa-mir-17	lncRNA-BAIAP2-AS1	hsa-mir-17~lncRNA-BAIAP2-AS1	-0.052215532	-0.296902218	0
hsa-mir-17.1	lncRNA-BAIAP2-AS1	hsa-mir-17.1~lncRNA-BAIAP2-AS1	-0.028999633	-0.043033855	0
hsa-mir-93	lncRNA-BAIAP2-AS1	hsa-mir-93~lncRNA-BAIAP2-AS1	-0.027432347	-0.163908572	0
hsa-mir-18a	lncRNA-BAIAP2-AS1	hsa-mir-18a~lncRNA-BAIAP2-AS1	-0.054661788	-0.245803516	0
hsa-mir-93.1	lncRNA-BAIAP2-AS1	hsa-mir-93.1~lncRNA-BAIAP2-AS1	-0.000397093	-0.012324308	0
hsa-let-7i	lncRNA-BAIAP2-AS1	hsa-let-7i~lncRNA-BAIAP2-AS1	-0.023036394	-0.111832677	0
hsa-mir-218	lncRNA-RP11-147L13.8	hsa-mir-218~lncRNA-RP11-147L13.8	-0.003218349	-0.032953299	0
hsa-mir-19a	MBD2	hsa-mir-19a~MBD2	-0.012027408	-0.113354088	0
hsa-mir-33a	MBD2	hsa-mir-33a~MBD2	-0.016408087	-0.141635027	0
hsa-mir-93	MBD2	hsa-mir-93~MBD2	-0.014954222	-0.127043095	0
hsa-mir-18a	HMG20B	hsa-mir-18a~HMG20B	-0.075644704	-0.152848558	0
hsa-mir-93	ZNF446	hsa-mir-93~ZNF446	-0.015303083	-0.123016766	0
hsa-mir-93	GNA11	hsa-mir-93~GNA11	-0.06296537	-0.206850742	0
hsa-mir-17	GNA11	hsa-mir-17~GNA11	-0.013162019	-0.185608693	0
hsa-mir-17	CIRBP	hsa-mir-17~CIRBP	-0.015464386	-0.117923428	0
hsa-mir-93	TBC1D17	hsa-mir-93~TBC1D17	-0.247584391	-0.414370555	-0.049282064
hsa-mir-218	NAPA	hsa-mir-218~NAPA	-0.061237597	-0.175246979	0
hsa-mir-93	CARD8	hsa-mir-93~CARD8	-0.022398156	-0.101106988	0
hsa-mir-93	STK11	hsa-mir-93~STK11	-0.033131098	-0.206499345	0
hsa-mir-19a	SLC27A1	hsa-mir-19a~SLC27A1	-0.034292085	-0.045126932	0
hsa-mir-18a	NR1H2	hsa-mir-18a~NR1H2	-0.096765282	-0.267387236	0
hsa-mir-17	NFIC	hsa-mir-17~NFIC	-0.186698259	-0.358334647	0
hsa-mir-93	NFIC	hsa-mir-93~NFIC	-0.072797737	-0.23021272	0
hsa-mir-218	SH3GL1	hsa-mir-218~SH3GL1	-0.016930187	-0.088295397	0
hsa-mir-93	ZBTB7A	hsa-mir-93~ZBTB7A	-0.067456442	-0.269911451	0
hsa-mir-93	RAB11B	hsa-mir-93~RAB11B	-0.053231995	-0.115303075	0
hsa-mir-18a	lncRNA-LINC00663	hsa-mir-18a~lncRNA-LINC00663	-0.053907152	-0.140899425	0
hsa-mir-19a	CASP8	hsa-mir-19a~CASP8	-0.024493473	-0.10854832	0
hsa-let-7b	MTHFD2	hsa-let-7b~MTHFD2	-0.010627991	-0.059277252	0
hsa-let-7b	MOB4	hsa-let-7b~MOB4	-0.044617925	-0.138978208	0
hsa-mir-93	UXS1	hsa-mir-93~UXS1	-0.157558174	-0.299165318	0
hsa-mir-17	UXS1	hsa-mir-17~UXS1	-0.008249432	-0.155675831	0
hsa-mir-18a	TMEM127	hsa-mir-18a~TMEM127	-0.043117951	-0.15712558	0
hsa-mir-17	FAM134A	hsa-mir-17~FAM134A	-0.156698756	-0.426706313	0
hsa-mir-93	FAM134A	hsa-mir-93~FAM134A	-0.092426471	-0.312146201	0
hsa-mir-18a	CTDSP1	hsa-mir-18a~CTDSP1	-0.069805536	-0.21655054	0
hsa-let-7i	RBM43	hsa-let-7i~RBM43	-0.051719716	-0.026246114	0
hsa-mir-18a	SLC23A2	hsa-mir-18a~SLC23A2	-0.078985258	-0.190436242	0
hsa-mir-19a	RBCK1	hsa-mir-19a~RBCK1	-0.025847901	-0.144782792	0
hsa-mir-18a	APP	hsa-mir-18a~APP	-0.120285635	-0.152011656	0
hsa-mir-93	SEC62	hsa-mir-93~SEC62	-0.128628221	-0.224860289	0
hsa-mir-33a	SEC62	hsa-mir-33a~SEC62	-0.00873639	-0.16881599	0
hsa-mir-218	ZBTB20	hsa-mir-218~ZBTB20	-0.010983951	-0.159220594	0
hsa-mir-93	ZBTB20	hsa-mir-93~ZBTB20	-0.077688383	-0.192359127	0
hsa-mir-18a	ZBTB20	hsa-mir-18a~ZBTB20	-0.047683439	-0.118038769	0
hsa-mir-19a	RAPGEF2	hsa-mir-19a~RAPGEF2	-0.134857565	-0.256085856	0
hsa-let-7i	RAPGEF2	hsa-let-7i~RAPGEF2	-0.007895936	-0.09048969	0
hsa-mir-33a	SPRY1	hsa-mir-33a~SPRY1	-0.004684075	-0.13856413	0
hsa-mir-18a	IRF2	hsa-mir-18a~IRF2	-0.324061396	-0.506338804	-0.156009755
hsa-mir-218	IRF2	hsa-mir-218~IRF2	-0.035993483	-0.174384451	0
hsa-mir-93	IRF2	hsa-mir-93~IRF2	-0.084261681	-0.295056538	0
hsa-let-7b	ELOVL5	hsa-let-7b~ELOVL5	-0.077921158	-0.165184112	0
hsa-mir-181a	ELOVL5	hsa-mir-181a~ELOVL5	-0.0023899	-0.07095389	0
hsa-mir-17	RPS6KA2	hsa-mir-17~RPS6KA2	-0.048876638	-0.185890704	0
hsa-let-7i	AMD1	hsa-let-7i~AMD1	-0.1155903	-0.242649887	0
hsa-let-7b	AMD1	hsa-let-7b~AMD1	-0.03497318	-0.174774905	0
hsa-let-7b	FAM49B	hsa-let-7b~FAM49B	-0.030707877	-0.160888232	0
hsa-mir-18a	MECP2	hsa-mir-18a~MECP2	-0.076267646	-0.144750618	0
hsa-mir-33a	COL4A5	hsa-mir-33a~COL4A5	-0.020759463	-0.065844325	0
