# Supplementary material for: Multi-Omics Integration Reveals a Competitive Endogenous RNAs Network for the Identification of Progression Biomarkers and the Stratification of Patients Diagnosed With Nephroblastoma
Source: Front Oncol. 2020 Apr 7;10:444. doi: 10.3389/fonc.2020.00444 (PMC7154083; doi:10.3389/fonc.2020.00444)
Supplement: Figure S1 — Analysis pipeline of the research. [file Data_Sheet_1.zip › Table S6 nodes and edges of the ceRNA network.csv]

fromNode	toNode	altNode1Name
ENSG00000224717	hsa-mir-328	AC098936.1
ENSG00000224717	hsa-mir-338	AC098936.1
ENSG00000224717	hsa-mir-125a	AC098936.1
ENSG00000224950	hsa-mir-93	AL390066.1
ENSG00000224950	hsa-mir-17	AL390066.1
ENSG00000224950	hsa-mir-328	AL390066.1
ENSG00000255455	hsa-mir-218	AP003486.1
ENSG00000255455	hsa-mir-193a	AP003486.1
ENSG00000255455	hsa-mir-18a	AP003486.1
ENSG00000255455	hsa-let-7d	AP003486.1
ENSG00000237585	hsa-mir-653	LINC00407
ENSG00000237585	hsa-mir-338	LINC00407
ENSG00000262890	hsa-let-7a	AC027281.1
ENSG00000262890	hsa-let-7d	AC027281.1
ENSG00000262890	hsa-let-7f	AC027281.1
ENSG00000262890	hsa-let-7g	AC027281.1
ENSG00000262890	hsa-let-7i	AC027281.1
ENSG00000262890	hsa-mir-125a	AC027281.1
ENSG00000262890	hsa-let-7b	AC027281.1
ENSG00000262890	hsa-mir-19a	AC027281.1
ENSG00000226137	hsa-mir-17	BAIAP2-AS1
ENSG00000226137	hsa-mir-125a	BAIAP2-AS1
ENSG00000226137	hsa-mir-93	BAIAP2-AS1
ENSG00000226137	hsa-mir-18a	BAIAP2-AS1
ENSG00000226137	hsa-mir-140	BAIAP2-AS1
ENSG00000263718	hsa-mir-125a	AC068594.1
ENSG00000263718	hsa-mir-17	AC068594.1
ENSG00000263718	hsa-mir-18a	AC068594.1
ENSG00000263718	hsa-mir-93	AC068594.1
ENSG00000263718	hsa-mir-193a	AC068594.1
ENSG00000267711	hsa-mir-125a	AC060766.6
ENSG00000267711	hsa-mir-33a	AC060766.6
ENSG00000166770	hsa-mir-17	ZNF667-AS1
ENSG00000166770	hsa-let-7a	ZNF667-AS1
ENSG00000166770	hsa-let-7b	ZNF667-AS1
ENSG00000166770	hsa-let-7d	ZNF667-AS1
ENSG00000166770	hsa-let-7f	ZNF667-AS1
ENSG00000166770	hsa-let-7g	ZNF667-AS1
ENSG00000166770	hsa-let-7i	ZNF667-AS1
ENSG00000166770	hsa-mir-193a	ZNF667-AS1
ENSG00000166770	hsa-mir-93	ZNF667-AS1
ENSG00000166770	hsa-mir-18a	ZNF667-AS1
ENSG00000227946	hsa-mir-140	AC007383.2
ENSG00000198547	hsa-mir-18a	C20orf203
ENSG00000198547	hsa-mir-93	C20orf203
ENSG00000198547	hsa-mir-17	C20orf203
ENSG00000198547	hsa-mir-33a	C20orf203
ENSG00000205959	hsa-mir-93	AC105345.1
ENSG00000205959	hsa-mir-17	AC105345.1
ENSG00000205959	hsa-mir-328	AC105345.1
ENSG00000205959	hsa-mir-125a	AC105345.1
ENSG00000205959	hsa-mir-653	AC105345.1
ENSG00000196972	hsa-mir-17	SMIM10L2B
ENSG00000196972	hsa-mir-93	SMIM10L2B
ENSG00000108591	hsa-mir-328	DRG2
ENSG00000108591	hsa-mir-338	DRG2
ENSG00000108819	hsa-mir-338	PPP1R9B
ENSG00000108819	hsa-mir-125a	PPP1R9B
ENSG00000088881	hsa-mir-328	EBF4
ENSG00000088881	hsa-mir-125a	EBF4
ENSG00000142082	hsa-mir-93	SIRT3
ENSG00000142082	hsa-mir-17	SIRT3
ENSG00000149575	hsa-mir-328	SCN2B
ENSG00000149575	hsa-mir-93	SCN2B
ENSG00000149575	hsa-mir-17	SCN2B
ENSG00000184271	hsa-mir-93	POU6F1
ENSG00000184271	hsa-mir-17	POU6F1
ENSG00000126217	hsa-mir-93	MCF2L
ENSG00000126217	hsa-mir-17	MCF2L
ENSG00000149930	hsa-mir-328	TAOK2
ENSG00000149930	hsa-mir-93	TAOK2
ENSG00000149930	hsa-mir-17	TAOK2
ENSG00000108587	hsa-mir-328	GOSR1
ENSG00000108587	hsa-mir-93	GOSR1
ENSG00000108587	hsa-mir-17	GOSR1
ENSG00000168591	hsa-mir-328	TMUB2
ENSG00000168591	hsa-mir-93	TMUB2
ENSG00000168591	hsa-mir-17	TMUB2
ENSG00000182481	hsa-mir-93	KPNA2
ENSG00000182481	hsa-mir-17	KPNA2
ENSG00000083814	hsa-mir-93	ZNF671
ENSG00000083814	hsa-mir-17	ZNF671
ENSG00000083838	hsa-mir-93	ZNF446
ENSG00000083838	hsa-mir-17	ZNF446
ENSG00000104946	hsa-mir-93	TBC1D17
ENSG00000104946	hsa-mir-17	TBC1D17
ENSG00000118046	hsa-mir-93	STK11
ENSG00000118046	hsa-mir-17	STK11
ENSG00000130254	hsa-mir-93	SAFB2
ENSG00000130254	hsa-mir-17	SAFB2
ENSG00000185236	hsa-mir-93	RAB11B
ENSG00000185236	hsa-mir-17	RAB11B
ENSG00000064012	hsa-mir-328	CASP8
ENSG00000064012	hsa-mir-93	CASP8
ENSG00000064012	hsa-mir-17	CASP8
ENSG00000152284	hsa-mir-93	TCF7L1
ENSG00000152284	hsa-mir-17	TCF7L1
ENSG00000112699	hsa-mir-93	GMDS
ENSG00000112699	hsa-mir-17	GMDS
ENSG00000089057	hsa-mir-218	SLC23A2
ENSG00000089057	hsa-mir-193a	SLC23A2
ENSG00000089057	hsa-mir-18a	SLC23A2
ENSG00000089057	hsa-let-7d	SLC23A2
ENSG00000070081	hsa-mir-653	NUCB2
ENSG00000070081	hsa-mir-338	NUCB2
ENSG00000020129	hsa-let-7a	NCDN
ENSG00000020129	hsa-let-7d	NCDN
ENSG00000020129	hsa-let-7f	NCDN
ENSG00000020129	hsa-let-7g	NCDN
ENSG00000020129	hsa-let-7i	NCDN
ENSG00000020129	hsa-mir-125a	NCDN
ENSG00000077152	hsa-let-7a	UBE2T
ENSG00000077152	hsa-let-7b	UBE2T
ENSG00000077152	hsa-let-7d	UBE2T
ENSG00000077152	hsa-let-7f	UBE2T
ENSG00000077152	hsa-let-7g	UBE2T
ENSG00000077152	hsa-let-7i	UBE2T
ENSG00000143815	hsa-let-7a	LBR
ENSG00000143815	hsa-let-7b	LBR
ENSG00000143815	hsa-let-7d	LBR
ENSG00000143815	hsa-let-7f	LBR
ENSG00000143815	hsa-let-7g	LBR
ENSG00000143815	hsa-let-7i	LBR
ENSG00000143815	hsa-mir-19a	LBR
ENSG00000110274	hsa-let-7a	CEP164
ENSG00000110274	hsa-let-7b	CEP164
ENSG00000110274	hsa-let-7d	CEP164
ENSG00000110274	hsa-let-7f	CEP164
ENSG00000110274	hsa-let-7g	CEP164
ENSG00000110274	hsa-let-7i	CEP164
ENSG00000111325	hsa-let-7a	OGFOD2
ENSG00000111325	hsa-let-7b	OGFOD2
ENSG00000111325	hsa-let-7d	OGFOD2
ENSG00000111325	hsa-let-7f	OGFOD2
ENSG00000111325	hsa-let-7g	OGFOD2
ENSG00000111325	hsa-let-7i	OGFOD2
ENSG00000139318	hsa-let-7a	DUSP6
ENSG00000139318	hsa-let-7b	DUSP6
ENSG00000139318	hsa-let-7d	DUSP6
ENSG00000139318	hsa-let-7f	DUSP6
ENSG00000139318	hsa-let-7g	DUSP6
ENSG00000139318	hsa-let-7i	DUSP6
ENSG00000139318	hsa-mir-125a	DUSP6
ENSG00000139318	hsa-mir-19a	DUSP6
ENSG00000139531	hsa-let-7a	SUOX
ENSG00000139531	hsa-let-7b	SUOX
ENSG00000139531	hsa-let-7d	SUOX
ENSG00000139531	hsa-let-7f	SUOX
ENSG00000139531	hsa-let-7g	SUOX
ENSG00000139531	hsa-let-7i	SUOX
ENSG00000007237	hsa-let-7a	GAS7
ENSG00000007237	hsa-let-7b	GAS7
ENSG00000007237	hsa-let-7d	GAS7
ENSG00000007237	hsa-let-7f	GAS7
ENSG00000007237	hsa-let-7g	GAS7
ENSG00000007237	hsa-let-7i	GAS7
ENSG00000008283	hsa-let-7a	CYB561
ENSG00000008283	hsa-let-7d	CYB561
ENSG00000008283	hsa-let-7f	CYB561
ENSG00000008283	hsa-let-7g	CYB561
ENSG00000153944	hsa-let-7a	MSI2
ENSG00000153944	hsa-let-7b	MSI2
ENSG00000153944	hsa-let-7d	MSI2
ENSG00000153944	hsa-let-7f	MSI2
ENSG00000153944	hsa-let-7g	MSI2
ENSG00000153944	hsa-let-7i	MSI2
ENSG00000153944	hsa-mir-19a	MSI2
ENSG00000166685	hsa-let-7a	COG1
ENSG00000166685	hsa-let-7b	COG1
ENSG00000166685	hsa-let-7d	COG1
ENSG00000166685	hsa-let-7f	COG1
ENSG00000166685	hsa-let-7g	COG1
ENSG00000166685	hsa-let-7i	COG1
ENSG00000168256	hsa-let-7a	NKIRAS2
ENSG00000168256	hsa-let-7b	NKIRAS2
ENSG00000168256	hsa-let-7d	NKIRAS2
ENSG00000168256	hsa-let-7f	NKIRAS2
ENSG00000168256	hsa-let-7g	NKIRAS2
ENSG00000168256	hsa-let-7i	NKIRAS2
ENSG00000168256	hsa-mir-125a	NKIRAS2
ENSG00000181523	hsa-let-7a	SGSH
ENSG00000181523	hsa-let-7b	SGSH
ENSG00000181523	hsa-let-7d	SGSH
ENSG00000181523	hsa-let-7f	SGSH
ENSG00000181523	hsa-let-7g	SGSH
ENSG00000181523	hsa-let-7i	SGSH
ENSG00000181523	hsa-mir-125a	SGSH
ENSG00000134046	hsa-let-7a	MBD2
ENSG00000134046	hsa-let-7b	MBD2
ENSG00000134046	hsa-let-7d	MBD2
ENSG00000134046	hsa-let-7f	MBD2
ENSG00000134046	hsa-let-7g	MBD2
ENSG00000134046	hsa-let-7i	MBD2
ENSG00000134046	hsa-mir-125a	MBD2
ENSG00000134046	hsa-mir-19a	MBD2
ENSG00000099326	hsa-let-7a	MZF1
ENSG00000099326	hsa-let-7b	MZF1
ENSG00000099326	hsa-let-7d	MZF1
ENSG00000099326	hsa-let-7f	MZF1
ENSG00000099326	hsa-let-7g	MZF1
ENSG00000099326	hsa-let-7i	MZF1
ENSG00000198466	hsa-let-7a	ZNF587
ENSG00000198466	hsa-let-7d	ZNF587
ENSG00000198466	hsa-let-7f	ZNF587
ENSG00000198466	hsa-let-7g	ZNF587
ENSG00000114993	hsa-let-7a	RTKN
ENSG00000114993	hsa-let-7b	RTKN
ENSG00000114993	hsa-let-7d	RTKN
ENSG00000114993	hsa-let-7f	RTKN
ENSG00000114993	hsa-let-7g	RTKN
ENSG00000114993	hsa-let-7i	RTKN
ENSG00000184898	hsa-let-7a	RBM43
ENSG00000184898	hsa-let-7b	RBM43
ENSG00000184898	hsa-let-7d	RBM43
ENSG00000184898	hsa-let-7f	RBM43
ENSG00000184898	hsa-let-7g	RBM43
ENSG00000184898	hsa-let-7i	RBM43
ENSG00000185386	hsa-let-7a	MAPK11
ENSG00000185386	hsa-let-7b	MAPK11
ENSG00000185386	hsa-let-7d	MAPK11
ENSG00000185386	hsa-let-7f	MAPK11
ENSG00000185386	hsa-let-7g	MAPK11
ENSG00000185386	hsa-let-7i	MAPK11
ENSG00000196220	hsa-let-7a	SRGAP3
ENSG00000196220	hsa-let-7b	SRGAP3
ENSG00000196220	hsa-let-7d	SRGAP3
ENSG00000196220	hsa-let-7f	SRGAP3
ENSG00000196220	hsa-let-7g	SRGAP3
ENSG00000196220	hsa-let-7i	SRGAP3
ENSG00000196220	hsa-mir-19a	SRGAP3
ENSG00000071242	hsa-let-7a	RPS6KA2
ENSG00000071242	hsa-let-7b	RPS6KA2
ENSG00000071242	hsa-let-7d	RPS6KA2
ENSG00000071242	hsa-let-7g	RPS6KA2
ENSG00000071242	hsa-let-7i	RPS6KA2
ENSG00000071242	hsa-mir-19a	RPS6KA2
ENSG00000234127	hsa-let-7a	TRIM26
ENSG00000234127	hsa-let-7d	TRIM26
ENSG00000234127	hsa-let-7f	TRIM26
ENSG00000234127	hsa-let-7g	TRIM26
ENSG00000234127	hsa-let-7i	TRIM26
ENSG00000153310	hsa-let-7a	FAM49B
ENSG00000153310	hsa-let-7b	FAM49B
ENSG00000153310	hsa-let-7d	FAM49B
ENSG00000153310	hsa-let-7f	FAM49B
ENSG00000153310	hsa-let-7g	FAM49B
ENSG00000153310	hsa-let-7i	FAM49B
ENSG00000153310	hsa-mir-19a	FAM49B
ENSG00000111231	hsa-mir-17	GPN3
ENSG00000111231	hsa-mir-125a	GPN3
ENSG00000111231	hsa-mir-93	GPN3
ENSG00000111231	hsa-mir-18a	GPN3
ENSG00000103479	hsa-mir-17	RBL2
ENSG00000103479	hsa-mir-140	RBL2
ENSG00000103479	hsa-mir-93	RBL2
ENSG00000103479	hsa-mir-18a	RBL2
ENSG00000103111	hsa-mir-125a	MON1B
ENSG00000103111	hsa-mir-193a	MON1B
ENSG00000103111	hsa-mir-93	MON1B
ENSG00000135709	hsa-mir-17	KIAA0513
ENSG00000135709	hsa-mir-18a	KIAA0513
ENSG00000135709	hsa-mir-93	KIAA0513
ENSG00000159714	hsa-mir-17	ZDHHC1
ENSG00000159714	hsa-mir-18a	ZDHHC1
ENSG00000159714	hsa-mir-93	ZDHHC1
ENSG00000108352	hsa-mir-125a	RAPGEFL1
ENSG00000108352	hsa-mir-17	RAPGEFL1
ENSG00000108352	hsa-mir-18a	RAPGEFL1
ENSG00000108352	hsa-mir-93	RAPGEFL1
ENSG00000108669	hsa-mir-125a	CYTH1
ENSG00000108669	hsa-mir-193a	CYTH1
ENSG00000108669	hsa-mir-93	CYTH1
ENSG00000172057	hsa-mir-125a	ORMDL3
ENSG00000172057	hsa-mir-17	ORMDL3
ENSG00000172057	hsa-mir-18a	ORMDL3
ENSG00000172057	hsa-mir-93	ORMDL3
ENSG00000176658	hsa-mir-17	MYO1D
ENSG00000176658	hsa-mir-193a	MYO1D
ENSG00000176658	hsa-mir-93	MYO1D
ENSG00000225190	hsa-mir-17	PLEKHM1
ENSG00000225190	hsa-mir-18a	PLEKHM1
ENSG00000225190	hsa-mir-93	PLEKHM1
ENSG00000088256	hsa-mir-17	GNA11
ENSG00000088256	hsa-mir-18a	GNA11
ENSG00000088256	hsa-mir-93	GNA11
ENSG00000104880	hsa-mir-125a	ARHGEF18
ENSG00000104880	hsa-mir-17	ARHGEF18
ENSG00000104880	hsa-mir-93	ARHGEF18
ENSG00000171475	hsa-mir-125a	WIPF2
ENSG00000171475	hsa-mir-33a	WIPF2
ENSG00000142192	hsa-mir-17	APP
ENSG00000142192	hsa-let-7a	APP
ENSG00000142192	hsa-let-7b	APP
ENSG00000142192	hsa-let-7d	APP
ENSG00000142192	hsa-let-7f	APP
ENSG00000142192	hsa-let-7g	APP
ENSG00000142192	hsa-let-7i	APP
ENSG00000142192	hsa-mir-193a	APP
ENSG00000142192	hsa-mir-93	APP
ENSG00000142192	hsa-mir-18a	APP
ENSG00000060688	hsa-mir-140	SNRNP40
ENSG00000099204	hsa-mir-140	ABLIM1
ENSG00000014216	hsa-mir-140	CAPN1
ENSG00000172081	hsa-mir-140	MOB3A
ENSG00000225190	hsa-mir-33a	PLEKHM1
ENSG00000149575	hsa-mir-125a	SCN2B
ENSG00000173327	hsa-mir-93	MAP3K11
ENSG00000173327	hsa-mir-125a	MAP3K11
ENSG00000173327	hsa-mir-17	MAP3K11
ENSG00000108679	hsa-mir-653	LGALS3BP
ENSG00000108679	hsa-mir-125a	LGALS3BP
ENSG00000171475	hsa-mir-93	WIPF2
ENSG00000171475	hsa-mir-17	WIPF2
ENSG00000099622	hsa-mir-93	CIRBP
ENSG00000099622	hsa-mir-125a	CIRBP
ENSG00000099622	hsa-mir-17	CIRBP
ENSG00000178951	hsa-mir-93	ZBTB7A
ENSG00000178951	hsa-mir-125a	ZBTB7A
ENSG00000178951	hsa-mir-17	ZBTB7A
ENSG00000144567	hsa-mir-93	RETREG2
ENSG00000144567	hsa-mir-125a	RETREG2
ENSG00000144567	hsa-mir-17	RETREG2
ENSG00000136807	hsa-mir-653	CDK9
ENSG00000136807	hsa-mir-125a	CDK9
ENSG00000135124	hsa-mir-17	P2RX4
ENSG00000135124	hsa-mir-93	P2RX4
ENSG00000126581	hsa-mir-17	BECN1
ENSG00000126581	hsa-mir-93	BECN1
ENSG00000167110	hsa-mir-17	GOLGA2
ENSG00000167110	hsa-mir-93	GOLGA2
